# Supplementary material for: A Model of Minor Histocompatibility Antigens in Allogeneic Hematopoietic Cell Transplantation
Source: Front Immunol. 2021 Nov 18;12:782152. doi: 10.3389/fimmu.2021.782152 (PMC8636906; doi:10.3389/fimmu.2021.782152)
Supplement: Supplementary file 1 [file DataSheet_1.xlsx]

## Sheet: Suppl Table S1
Table S1. Discovery and Characterization of Recipient Allele Mismatch Associations with Outcomes after Allogeneic Hematopoietic Cell Transplantation
					Linkage Group Characteristics					Association in HLA-A*02:01-positive Pairs									Association in HLA-A*02:01-negative pairs
rsID	Chr	Position	Allele Tested	Amino Acid	Linkage Group	Any Coding	Any HLA-A*02:01 Binding	Any HLA-A*02:01 Logo	Phenotype	Number	Events	Recipient Mismatch	Beta	SE	P-value	HR	LB	UB	Number	Events	Recipient Mismatch	Beta	SE	P-value	HR	LB	UB	Interaction P-value
rs10675382	1	23159390	CAG	na	60	0	0	0	agvhd2b	484	188	0.0743802	-2.21466	0.71094	2.18815e-06	0.109191	0.0271033	0.439896	585	217	0.126496	0.051329	0.202521	0.80116	1.05267	0.707787	1.5656	5.94685e-05
rs4654821	1	23160272	G	na	60	0	0	0	agvhd2b	482	186	0.0726141	-2.17221	0.710978	4.18551e-06	0.113926	0.0282764	0.459006	587	216	0.122658	0.0489481	0.205762	0.813095	1.05017	0.701632	1.57183	7.91028e-05
rs2275950	1	26385003	C	E	na	1	0	0	cgvhd	796	362	0.100503	0.505618	0.168121	0.00481323	1.65801	1.19256	2.30513	908	423	0.139868	-0.112875	0.154728	0.459145	0.893262	0.659587	1.20972	0.00736037
rs2230678	1	29475341	C	G	1	1	0	0	agvhd2b	786	318	0.133588	0.495982	0.147282	0.00142961	1.64211	1.23036	2.19165	894	362	0.12528	-0.146662	0.164122	0.362543	0.863586	0.62604	1.19127	0.00340046
rs2230677	1	29475394	C	G	1	1	0	0	agvhd2b	786	318	0.133588	0.495982	0.147282	0.00142961	1.64211	1.23036	2.19165	894	362	0.12528	-0.146662	0.164122	0.362543	0.863586	0.62604	1.19127	0.00340046
rs3045695	1	36643700	G	delK	na	1	0	0	relapse	810	297	0.0555556	-1.01689	0.382556	0.00159798	0.361716	0.170895	0.765608	914	307	0.0382932	0.269904	0.256799	0.312461	1.30984	0.791819	2.16676	0.00325742
rs587404	1	39908506	A	T	na	1	1	1	relapse	778	281	0.150386	-0.642035	0.202458	0.000545452	0.526221	0.353861	0.782534	886	295	0.146727	0.352662	0.154183	0.0277959	1.42285	1.05176	1.92487	6.5916e-05
rs17362424	1	41794403	T	na	2	0	0	0	relapse	797	291	0.126725	-0.863279	0.243422	5.47059e-05	0.421777	0.261744	0.679654	898	300	0.122494	0.264789	0.160261	0.109132	1.30316	0.951875	1.78407	4.41895e-05
rs12048808	1	41814308	C	na	2	0	0	0	relapse	796	291	0.124372	-0.839112	0.243419	9.3297e-05	0.432094	0.268148	0.696275	898	300	0.123608	0.255437	0.160264	0.12182	1.29103	0.943007	1.76748	7.48831e-05
rs614486	1	47138819	G	E	65	1	1	0	agvhd2	777	500	0.132561	0.424904	0.122713	0.000975807	1.52944	1.20248	1.94531	877	545	0.142531	-0.0412892	0.125062	0.740035	0.959552	0.750954	1.22609	0.00775431
rs614486	1	47138819	G	E	65	1	1	0	agvhd2b	777	316	0.132561	0.425868	0.150622	0.00703287	1.53092	1.13957	2.05667	877	357	0.142531	-0.318069	0.167803	0.04828	0.727553	0.523634	1.01088	0.000915152
rs1025806	1	47139103	T	V	65	1	1	0	agvhd2b
rs1056042	1	48764419	T	Y	na	1	0	0	relapse	750	270	0.154667	-0.524934	0.202897	0.00552763	0.591594	0.397479	0.880509	848	284	0.123821	0.366247	0.161088	0.0292114	1.44231	1.05181	1.97779	0.000453372
rs5174	1	53712727	T	Q	66	1	1	0	agvhd2	539	339	0.135436	0.488988	0.145478	0.00146067	1.63066	1.22612	2.16869	596	346	0.154362	-0.210495	0.156926	0.16886	0.810183	0.595669	1.10195	0.000994635
rs5174	1	53712727	T	Q	66	1	1	0	agvhd2b	539	215	0.135436	0.608545	0.172216	0.000914729	1.83776	1.31128	2.57562	596	229	0.154362	-0.265857	0.198716	0.166773	0.766548	0.519265	1.13159	0.000766777
rs3737983	1	53716416	G	D	66	1	1	0	agvhd2b
rs2304303	1	55064980	A	H	80	1	1	1	agvhd2
rs11206394	1	55075122	G	G	80	1	1	1	agvhd2	801	514	0.031211	0.672094	0.222982	0.00631182	1.95833	1.26497	3.03175	907	561	0.0518192	-0.137638	0.197279	0.476223	0.871414	0.591966	1.28278	0.00826234
rs10789061	1	58849028	T	na	na	0	0	0	cgvhd	694	310	0.0518732	0.99993	0.21476	4.41292e-05	2.71809	1.78425	4.14068	790	360	0.0810127	-0.187033	0.196813	0.32918	0.829416	0.563952	1.21984	8.87604e-05
rs67189503	1	68158453	A	na	na	0	0	0	agvhd3	745	120	0.13557	0.887493	0.208617	8.45766e-05	2.42903	1.61382	3.65605	831	138	0.128761	-0.56793	0.314314	0.0502304	0.566697	0.306057	1.0493	4.05862e-05
rs983034	1	68603586	T	I	na	1	0	0	agvhd2b	760	307	0.132895	0.521684	0.145994	0.000722422	1.68486	1.26559	2.24304	844	340	0.127962	-0.276034	0.178494	0.108714	0.758787	0.534789	1.07661	0.000432753
rs3795251	1	76397972	T	N	na	1	0	0	relapse	764	280	0.133508	-0.517486	0.205999	0.00703623	0.596017	0.398024	0.8925	857	287	0.166861	0.175384	0.150043	0.251052	1.1917	0.888074	1.59914	0.00554857
rs28362581	1	110163879	A	T	na	1	0	0	agvhd2	571	360	0.0437828	0.62856	0.220369	0.00905763	1.87491	1.2173	2.88777	633	363	0.0616114	-0.292005	0.235714	0.195438	0.746765	0.470479	1.1853	0.00421224
rs7825	1	111957097	G	Q	3	1	0	0	agvhd3	727	119	0.0921596	0.706347	0.250309	0.00928519	2.02657	1.24078	3.31002	841	144	0.121284	-0.293918	0.281294	0.277028	0.745337	0.429448	1.29358	0.00756426
rs2485319	1	111957693	G	T	3	1	0	0	agvhd3	722	118	0.0927978	0.709423	0.250513	0.00904551	2.03282	1.24411	3.32154	840	143	0.120238	-0.275376	0.281399	0.309889	0.759286	0.437395	1.31807	0.00860963
rs1049434	1	113456546	A	D	na	1	0	0	agvhd2	727	459	0.130674	0.372456	0.128642	0.00553199	1.45129	1.12786	1.86749	842	521	0.159145	-0.35788	0.128579	0.00366427	0.699157	0.543409	0.899545	6.73315e-05
rs56411234	1	150532376	A	H	na	1	0	0	agvhd2	802	515	0.0299252	0.716684	0.218167	0.00308097	2.04763	1.33519	3.14021	900	556	0.0366667	-0.267084	0.246353	0.25798	0.765609	0.472397	1.24081	0.00284557
rs1336900	1	150679033	G	T	4	1	0	0	relapse	718	263	0.0793872	0.590565	0.194114	0.00477806	1.80501	1.2338	2.64066	807	271	0.0830235	-0.225127	0.237939	0.328382	0.798415	0.500831	1.27282	0.00700613
rs2230061	1	150727539	G	R	4	1	0	0	relapse	720	261	0.0638889	0.756776	0.20701	0.000926139	2.13139	1.42054	3.19797	805	270	0.0720497	-0.0742798	0.243997	0.758295	0.928412	0.575501	1.49774	0.00878967
rs6680692	1	152084039	T	S	na	1	0	0	agvhd2	807	518	0.0198265	0.864772	0.271172	0.00502672	2.37446	1.39553	4.0401	905	558	0.0320442	-0.708841	0.304628	0.00878258	0.492214	0.270925	0.894251	0.000147749
rs11461930	1	170135447	AT	na	na	0	0	0	cgvhd	684	304	0.0394737	-2.60251	1.00171	1.13249e-05	0.0740873	0.010401	0.527731	750	353	0.036	0.536713	0.282968	0.0799112	1.71038	0.982255	2.97823	8.37513e-06
rs7536561	1	180243524	G	S	na	1	1	1	relapse	716	265	0.118715	-0.575639	0.222711	0.00508709	0.562346	0.363436	0.870119	817	269	0.134639	0.156506	0.17324	0.375192	1.16942	0.832731	1.64223	0.00810323
rs7544326	1	180557520	T	na	5	0	0	0	relapse	709	255	0.0423131	-1.97176	0.710011	5.57098e-05	0.139212	0.0346181	0.559823	791	267	0.0619469	0.494018	0.214002	0.030799	1.63889	1.07742	2.49294	5.68135e-06
rs4111062	1	180558069	C	na	5	0	0	0	relapse	710	255	0.0422535	-1.9694	0.710011	5.73474e-05	0.13954	0.0346997	0.561142	792	267	0.0618687	0.496302	0.214003	0.0300841	1.64264	1.07989	2.49864	5.68967e-06
rs284123	1	188481860	G	na	6	0	0	0	gut	764	65	0.159686	1.14048	0.259486	4.49106e-05	3.12827	1.88116	5.20216	844	84	0.136256	-0.564799	0.394777	0.121534	0.568474	0.262222	1.2324	9.72963e-05
rs284125	1	188482030	T	na	6	0	0	0	gut	764	65	0.159686	1.14048	0.259486	4.49106e-05	3.12827	1.88116	5.20216	843	84	0.136418	-0.566303	0.394777	0.120467	0.56762	0.261828	1.23055	9.58468e-05
rs284128	1	188482332	G	na	6	0	0	0	gut	764	65	0.159686	1.14048	0.259486	4.49106e-05	3.12827	1.88116	5.20216	843	84	0.136418	-0.566303	0.394777	0.120467	0.56762	0.261828	1.23055	9.58468e-05
rs60176926	1	188483334	G	na	6	0	0	0	gut	764	65	0.159686	1.14048	0.259486	4.49106e-05	3.12827	1.88116	5.20216	844	84	0.137441	-0.575649	0.394777	0.11399	0.56234	0.259393	1.2191	8.73199e-05
rs12139527	1	201009182	G	S	na	1	0	0	agvhd2	800	512	0.0975	-0.421041	0.166712	0.00733179	0.656363	0.473408	0.910023	900	558	0.0911111	0.17134	0.142039	0.238388	1.18689	0.898474	1.5679	0.00626273
rs3738281	1	201358304	A	S	na	1	0	0	cgvhd	801	362	0.101124	-0.549303	0.211329	0.00484318	0.577352	0.381552	0.873631	912	423	0.0778509	0.298479	0.168098	0.0880966	1.34781	0.969483	1.87377	0.0014205
rs3737002	1	207760773	T	M	na	1	0	0	agvhd2	549	344	0.163934	-0.489184	0.161555	0.00130759	0.613126	0.446716	0.841527	607	348	0.123558	0.46933	0.148403	0.0027355	1.59892	1.19538	2.1387	1.23885e-05
rs3856145	1	225528183	A	E	7	1	1	1	agvhd2b	744	300	0.129032	-0.691485	0.212864	0.0003413	0.500832	0.329989	0.760125	845	339	0.130178	0.156191	0.153226	0.316938	1.16905	0.865774	1.57856	0.000875367
rs6667999	1	225533684	G	E	7	1	1	1	agvhd2b	743	300	0.129206	-0.693595	0.212864	0.000325965	0.499776	0.329293	0.758524	845	339	0.130178	0.156191	0.153226	0.316938	1.16905	0.865774	1.57856	0.000849322
rs7527925	1	225534219	C	A	7	1	1	1	agvhd2b	743	300	0.129206	-0.693595	0.212864	0.000325965	0.499776	0.329293	0.758524	845	339	0.130178	0.156191	0.153226	0.316938	1.16905	0.865774	1.57856	0.000849322
rs7535953	1	225534348	A	K	7	1	1	1	agvhd2b	743	300	0.129206	-0.693595	0.212864	0.000325965	0.499776	0.329293	0.758524	845	339	0.130178	0.156191	0.153226	0.316938	1.16905	0.865774	1.57856	0.000849322
rs1126407	1	236700807	A	Y	8maj	1	1	1	agvhd2b
rs1126407	1	236700807	T	F	8min	1	1	1	agvhd2b
rs1041935	1	236700857	T	C	8maj	1	1	1	agvhd2b
rs1041935	1	236700857	C	R	8min	1	1	1	agvhd2b
rs1041937	1	236702210	G	V	8maj	1	1	1	agvhd2b
rs1041937	1	236702210	A	M	8min	1	1	1	agvhd2b
rs2243525	1	236706862	G	R	8min	1	1	1	agvhd2b	779	313	0.137356	0.403088	0.1486	0.00945653	1.49644	1.11832	2.0024	882	361	0.129252	-0.352796	0.173557	0.0331713	0.70272	0.50009	0.987454	0.000807348
rs2275687	1	236717926	C	G	8maj	1	1	1	agvhd2b
rs2275687	1	236717926	T	E	8min	1	1	1	agvhd2b
rs1885533	1	236719193	G	A	8maj	1	1	1	agvhd2b
rs1885533	1	236719193	A	V	8min	1	1	1	agvhd2b
rs2794763	1	236749649	C	V	8maj	1	1	1	agvhd2b
rs2794763	1	236749649	T	M	8min	1	1	1	agvhd2b
rs2794751	1	236758887	C	R	8maj	1	1	1	agvhd2b	704	278	0.0568182	0.649142	0.213674	0.00538202	1.9139	1.25903	2.90939	791	322	0.0606827	-0.235307	0.249217	0.327954	0.790328	0.48492	1.28809	0.00658796
rs4925583	1	248112809	A	Y	9	1	0	0	agvhd2	571	360	0.0402802	0.728882	0.236989	0.00551428	2.07276	1.30263	3.29821	634	366	0.0520505	-0.433826	0.272571	0.0883623	0.648025	0.379817	1.10563	0.00147392
rs4925792	1	248112836	A	H	9	1	0	0	agvhd2	570	359	0.0403509	0.72751	0.237	0.00559615	2.06992	1.30081	3.29376	635	367	0.0519685	-0.434994	0.272556	0.0874273	0.647269	0.379385	1.10431	0.00145887
rs1126627	1	236718620	C	D	8maj	1	1	1	agvhd2b
rs1126627	1	236718620	T	N	8min	1	1	1	agvhd2b
rs2275689	1	236721660	C	S	8maj	1	1	1	agvhd2b
rs2275689	1	236721660	T	N	8min	1	1	1	agvhd2b
rs682620	2	4512367	T	na	na	0	0	0	relapse	752	272	0.159574	-0.818116	0.213937	1.88298e-05	0.441262	0.290128	0.671126	842	280	0.137767	0.246855	0.161317	0.1367	1.27999	0.933023	1.756	4.3332e-05
rs72779451	2	10959407	C	K	10	1	1	0	agvhd3	797	131	0.117942	-0.89177	0.388492	0.00847796	0.40993	0.191434	0.87781	900	152	0.104444	0.286824	0.239959	0.24857	1.33219	0.832355	2.13218	0.00626082
rs72779453	2	10959475	C	A	10	1	1	0	agvhd3	797	131	0.119197	-0.904985	0.388493	0.00742934	0.404548	0.18892	0.866286	900	152	0.104444	0.286824	0.239959	0.24857	1.33219	0.832355	2.13218	0.00568067
rs10537046	2	17625228	T	na	11	1	0	0	agvhd3	752	124	0.150266	-1.50913	0.456524	2.39479e-05	0.221103	0.0903635	0.540998	857	146	0.134189	0.380864	0.216333	0.0912593	1.46355	0.957768	2.23642	1.46146e-05
rs7595978	2	17627857	G	na	11	1	0	0	agvhd3	760	126	0.151316	-1.34002	0.418341	7.57575e-05	0.261841	0.115329	0.59448	869	148	0.132336	0.380358	0.216017	0.0912872	1.46281	0.957877	2.23391	3.89365e-05
rs11096472	2	17630709	G	na	11	1	0	0	agvhd3	755	124	0.148344	-1.49347	0.456524	3.04906e-05	0.224592	0.0917897	0.549536	863	146	0.137891	0.447493	0.210237	0.0423129	1.56438	1.03606	2.36212	6.12486e-06
rs834514	2	17696573	C	G	11	1	0	0	agvhd3	759	127	0.135705	-1.05647	0.388841	0.00140135	0.347682	0.162253	0.745025	854	144	0.131148	0.144402	0.236118	0.547711	1.15535	0.727319	1.83527	0.00485961
rs35195207	2	17897488	C	G	na	1	0	0	agvhd3	782	129	0.140665	-0.967728	0.365071	0.00218449	0.379945	0.185766	0.777099	882	144	0.12585	0.463606	0.21667	0.0419083	1.5898	1.0397	2.43094	0.000264282
rs72796180	2	36082702	G	na	na	0	0	0	agvhd2b	702	283	0.0470085	0.952526	0.214003	8.7538e-05	2.59225	1.70417	3.94312	801	320	0.0274657	-0.882164	0.50319	0.0411097	0.413886	0.154368	1.1097	6.4315e-05
rs1045920	2	55771169	T	F	67	1	0	0	agvhd2	814	522	0.041769	-0.661139	0.262064	0.0049513	0.516263	0.308885	0.862869	918	568	0.046841	0.219107	0.190653	0.265884	1.24496	0.856782	1.80902	0.00508383
rs7594497	2	55872538	C	D	67	1	0	0	agvhd2
rs1839230	2	98165911	C	G	87	1	0	0	agvhd2
rs79616802	2	98277090	C	V	87	1	0	0	agvhd2	815	524	0.0748466	-0.536147	0.194283	0.00275498	0.584998	0.39974	0.856114	917	567	0.0610687	0.236488	0.165976	0.168305	1.26679	0.915007	1.75383	0.00234214
rs79616802	2	98277090	C	V	87	1	0	0	agvhd2b	815	331	0.0748466	-0.644398	0.264276	0.00701237	0.524979	0.312741	0.881248	917	369	0.0610687	0.257398	0.199927	0.214389	1.29356	0.874188	1.91411	0.00526429
rs2889276	2	104714131	C	na	na	0	0	0	cgvhd	716	329	0.0572626	-1.47681	0.412148	3.37723e-06	0.228365	0.101813	0.51222	807	378	0.0644362	0.0932204	0.196452	0.639566	1.0977	0.746899	1.61328	8.86174e-05
rs3930619	2	115859622	A	na	12	0	0	0	agvhd2b	707	291	0.114569	0.691283	0.155491	3.86459e-05	1.99628	1.47185	2.70755	796	319	0.103015	-0.37798	0.204644	0.0514492	0.685244	0.458827	1.02339	1.94188e-05
rs13035561	2	115862022	G	na	12	0	0	0	agvhd2b	706	289	0.107649	0.773316	0.156879	6.21064e-06	2.16694	1.59334	2.94703	790	316	0.0924051	-0.442424	0.221049	0.0328213	0.642477	0.416578	0.990873	3.07694e-06
rs11903766	2	115869784	A	na	12	0	0	0	agvhd2b	708	292	0.114407	0.687381	0.155434	4.22107e-05	1.9885	1.46628	2.69671	794	317	0.102015	-0.355104	0.2047	0.068255	0.7011	0.469392	1.04719	3.12977e-05
rs4449145	2	115874159	T	na	12	0	0	0	agvhd2b	699	287	0.110157	0.710496	0.15826	3.42614e-05	2.035	1.49228	2.77509	782	312	0.0933504	-0.439802	0.221155	0.0340522	0.644164	0.417585	0.993682	1.1233e-05
rs4459743	2	115874542	T	na	12	0	0	0	agvhd2b	706	288	0.107649	0.779321	0.156937	5.36526e-06	2.17999	1.60276	2.96512	789	315	0.0937896	-0.457378	0.221076	0.0270444	0.632941	0.410373	0.976218	2.064e-06
rs11902365	2	115877766	C	na	12	0	0	0	agvhd2b	697	286	0.107604	0.755074	0.158327	1.18935e-05	2.12777	1.56011	2.90198	780	312	0.0923077	-0.425883	0.221155	0.0405396	0.653193	0.423439	1.00761	6.51772e-06
rs2587707	2	120234424	T	na	na	0	0	0	relapse	488	187	0.0553279	1.14269	0.239202	3.33151e-05	3.13519	1.96178	5.01045	585	209	0.167521	0.164317	0.17759	0.363156	1.17859	0.832136	1.66928	4.73948e-05
rs6711382	2	152531077	A	Y	68	1	1	0	agvhd2b	806	328	0.0818859	0.486406	0.176745	0.00975076	1.62646	1.15026	2.29981	904	364	0.0840708	-0.417185	0.219963	0.0435927	0.658899	0.428137	1.01404	0.00112872
rs6711382	2	152531077	A	Y	68	1	1	0	relapse	811	295	0.081381	-0.707219	0.2837	0.00534566	0.493013	0.282727	0.859704	911	306	0.0845225	0.167436	0.198289	0.409124	1.18227	0.801547	1.74383	0.00874243
rs113632018	2	153768876	C	na	na	0	0	0	cgvhd	722	327	0.0443213	-1.39548	0.412316	1.56659e-05	0.247714	0.110403	0.555803	801	378	0.0349563	0.557001	0.263712	0.0517707	1.74543	1.04094	2.9267	1.92562e-05
rs13393239	2	166941667	C	na	na	0	0	0	cgvhd	538	234	0.126394	0.807655	0.171544	1.58141e-05	2.24264	1.60228	3.13893	598	279	0.130435	-0.190067	0.19051	0.306525	0.826904	0.569232	1.20121	9.23132e-05
rs11895564	2	173339808	G	A	na	1	0	0	agvhd2b	698	288	0.0702006	-0.767632	0.307471	0.00476184	0.464111	0.254037	0.847903	792	321	0.0694444	0.160855	0.208295	0.450218	1.17451	0.780826	1.7667	0.00926966
rs9808377	2	179421694	A	I	13	1	1	0	agvhd2b
rs3829746	2	179427536	T	I	13	1	1	0	agvhd2b	714	298	0.0406162	-1.57844	0.580324	0.000284251	0.206297	0.0661473	0.643392	801	320	0.0474407	-0.114849	0.273319	0.668906	0.891501	0.521757	1.52326	0.00956005
rs2042996	2	179451420	G	T	13	1	1	0	agvhd2b	721	300	0.0416089	-1.61426	0.580305	0.000184854	0.199039	0.0638223	0.620731	798	320	0.0488722	-0.12846	0.27332	0.631701	0.879448	0.514702	1.50267	0.00844254
rs1001238	2	179464527	T	N	13	1	1	0	agvhd2b	716	299	0.0418994	-1.6199	0.580316	0.000172668	0.197919	0.0634619	0.617253	797	318	0.0514429	-0.117454	0.264527	0.651269	0.889182	0.529444	1.49335	0.00697208
rs2042995	2	179558366	T	I	13	1	1	0	agvhd2b
rs61750041	2	182468803	G	A	na	1	0	0	agvhd2	806	520	0.111663	-0.526698	0.159335	0.000373509	0.590552	0.432145	0.807024	908	562	0.089207	0.21746	0.140865	0.133673	1.24292	0.943051	1.63813	0.000451159
rs3769823	2	202122995	A	K	na	1	0	0	cgvhd	776	355	0.150773	0.478721	0.132392	0.000571192	1.61401	1.24512	2.09219	867	411	0.133795	-0.286736	0.15506	0.055068	0.75071	0.553965	1.01733	0.000142088
rs1048013	2	204154552	C	L	na	1	1	1	relapse	752	271	0.131649	-0.584101	0.213892	0.00308271	0.557607	0.366656	0.848002	841	281	0.140309	0.214069	0.162681	0.199097	1.23871	0.900518	1.70391	0.00235461
rs1510765	2	205912403	C	P	na	1	0	0	cgvhd	698	321	0.101719	0.459001	0.160979	0.00696619	1.58249	1.15429	2.16955	809	378	0.0704574	-0.29089	0.229799	0.18596	0.747598	0.476497	1.17294	0.00546992
rs71043941	2	210438022	G	na	na	0	0	0	agvhd2	803	515	0.0510585	-0.993983	0.271147	1.52412e-05	0.3701	0.217527	0.629686	909	561	0.0451045	0.242857	0.184855	0.204835	1.27489	0.8874	1.83157	7.8728e-05
rs17745550	2	210560189	G	V	na	1	0	0	agvhd2	817	525	0.0379437	-0.823969	0.292141	0.00120708	0.438687	0.247445	0.777732	921	569	0.0271444	0.157205	0.239554	0.521853	1.17024	0.731746	1.87148	0.00846762
rs3738952	2	225362478	T	I	na	1	0	0	agvhd3	814	135	0.0859951	-1.19443	0.507594	0.0040618	0.302877	0.111993	0.819103	911	149	0.0691548	0.267152	0.290305	0.374945	1.30624	0.739451	2.30747	0.00659138
rs17275036	2	231406070	A	T	na	1	0	0	agvhd2b	815	333	0.0797546	-0.727412	0.264255	0.00203712	0.483158	0.28784	0.811013	917	369	0.0599782	0.295129	0.199972	0.156818	1.3433	0.907723	1.98789	0.00147547
rs34577613	2	152527608	T	I	68	1	1	0	relapse
rs373572	3	8955389	T	Q	na	1	1	0	relapse	708	253	0.0437853	0.871343	0.251699	0.00213774	2.39012	1.45938	3.91444	809	276	0.0642769	-0.216818	0.26553	0.398935	0.805076	0.478425	1.35476	0.003502
rs7641959	3	12810755	G	P	81	1	1	1	agvhd2b
rs2305398	3	12856856	A	Q	81	1	1	1	agvhd2b	755	308	0.136424	0.438926	0.151042	0.00564468	1.55104	1.15359	2.08542	831	340	0.156438	-0.148697	0.157139	0.335382	0.86183	0.633377	1.17268	0.0071126
rs2305397	3	12857493	C	P	81	1	1	1	agvhd2b
rs3732675	3	12858028	T	S	81	1	1	1	agvhd2b
rs3732678	3	12859004	A	H	81	1	1	1	agvhd2b
rs1391857	3	20898944	A	na	na	0	0	0	agvhd2b	745	302	0.118121	0.658624	0.149295	4.00272e-05	1.93213	1.44197	2.58892	845	342	0.152663	-0.193896	0.159977	0.214568	0.823744	0.602029	1.12711	9.94692e-05
rs17024184	3	29737609	A	na	14	0	0	0	relapse	738	267	0.154472	-0.752933	0.210126	7.2596e-05	0.470983	0.311991	0.710998	824	270	0.133495	0.513027	0.154361	0.00164087	1.67034	1.23427	2.26047	4.94241e-07
rs34562287	3	29739128	T	na	14	0	0	0	relapse	736	265	0.157609	-0.778954	0.210211	3.84926e-05	0.458886	0.303927	0.692851	822	270	0.13382	0.509269	0.154361	0.00176756	1.66407	1.22964	2.25199	3.11007e-07
rs7634119	3	29742331	A	na	14	0	0	0	relapse	734	268	0.158038	-0.762904	0.206444	4.26482e-05	0.46631	0.311133	0.698881	818	270	0.123472	0.420015	0.161882	0.0132987	1.52198	1.10819	2.09029	3.93524e-06
rs35377763	3	29747904	A	na	14	0	0	0	relapse	749	272	0.153538	-0.760422	0.209951	5.90733e-05	0.467469	0.30977	0.705451	811	268	0.122072	0.389035	0.163432	0.0226885	1.47556	1.07112	2.03269	9.36273e-06
rs62234939	3	29751565	T	na	14	0	0	0	relapse	748	272	0.153743	-0.760412	0.209951	5.90865e-05	0.467474	0.309773	0.705457	815	269	0.122699	0.417426	0.161948	0.013881	1.51805	1.10518	2.08516	5.0191e-06
rs7653087	3	29751860	C	na	14	0	0	0	relapse	740	268	0.154054	-0.799286	0.214003	3.08782e-05	0.44965	0.295605	0.683971	811	270	0.128237	0.501313	0.156691	0.00243427	1.65089	1.21434	2.24437	3.49817e-07
rs13090041	3	29753674	G	na	14	0	0	0	relapse	745	271	0.155705	-0.765822	0.209993	5.19588e-05	0.464952	0.308076	0.70171	813	269	0.123001	0.414382	0.161948	0.0145565	1.51343	1.10182	2.07882	4.80694e-06
rs1866771	3	29777969	T	na	14	0	0	0	relapse	747	269	0.153949	-0.74787	0.210071	8.14928e-05	0.473374	0.313609	0.714529	813	268	0.129151	0.471144	0.15807	0.00461729	1.60182	1.17507	2.18357	1.67936e-06
rs11129372	3	29778476	T	na	14	0	0	0	relapse	747	269	0.153949	-0.74787	0.210071	8.14928e-05	0.473374	0.313609	0.714529	813	268	0.129151	0.471144	0.15807	0.00461729	1.60182	1.17507	2.18357	1.67936e-06
rs3772101	3	98501128	A	Q	na	1	1	0	cgvhd	694	320	0.0936599	0.693453	0.169911	0.000177445	2.00061	1.43394	2.79122	822	383	0.118005	-0.0221378	0.157191	0.887689	0.978105	0.718757	1.33103	0.00255493
rs9288952	3	112185025	G	P	na	1	1	0	relapse	811	298	0.0357583	0.877245	0.23208	0.000807783	2.40427	1.52557	3.78908	902	302	0.0365854	-0.134741	0.321616	0.668724	0.873942	0.465284	1.64152	0.00878854
rs4676684	3	121340536	C	A	69	1	1	1	agvhd2	782	504	0.13555	-0.380822	0.138676	0.00395548	0.6833	0.520676	0.896716	862	536	0.142691	0.1768	0.118851	0.14494	1.19339	0.945399	1.50644	0.00207434
rs4676684	3	121340536	C	A	69	1	1	1	agvhd2b	782	316	0.13555	-0.500844	0.189188	0.00464128	0.606019	0.41826	0.878064	862	349	0.142691	0.132874	0.146919	0.373074	1.14211	0.856341	1.52323	0.00717462
rs2070179	3	121353254	T	T	69	1	1	1	agvhd2b
rs9832267	3	121435621	T	Q	69	1	1	1	agvhd2b
rs17849995	3	121500699	T	Y	69	1	1	1	agvhd2b
rs5658	3	129694681	G	V	na	1	1	1	agvhd2b	800	328	0.05875	0.584073	0.200975	0.00728371	1.79333	1.20944	2.65909	887	361	0.0687711	-0.214933	0.220022	0.313292	0.806596	0.524046	1.24149	0.00709567
rs35864545	3	167023493	T	K	15	1	1	1	relapse	573	215	0.0767888	0.747994	0.206452	0.000951506	2.11276	1.40966	3.16654	635	223	0.0677165	-0.418284	0.296804	0.13327	0.658175	0.367872	1.17757	0.000666227
rs35190925	3	167023624	G	T	15	1	1	1	relapse	573	215	0.0767888	0.747994	0.206452	0.000951506	2.11276	1.40966	3.16654	636	223	0.0691824	-0.420558	0.2968	0.131033	0.65668	0.367039	1.17489	0.000650584
rs4260410	3	178469932	T	na	16	0	0	0	agvhd2	767	496	0.142112	-0.536939	0.147971	9.84448e-05	0.584535	0.437376	0.781207	855	532	0.123977	0.283661	0.123966	0.0269669	1.32798	1.04153	1.69322	1.66233e-05
rs6797721	3	178472705	C	na	16	0	0	0	agvhd2	759	492	0.140975	-0.546023	0.149347	8.51423e-05	0.579249	0.432254	0.776233	853	531	0.124267	0.283703	0.123985	0.026965	1.32804	1.04153	1.69336	1.46145e-05
rs12696642	3	191685062	G	na	17	0	0	0	agvhd3	734	126	0.141689	-1.71414	0.508163	6.6479e-06	0.180119	0.0665275	0.487659	821	134	0.126675	0.207134	0.242437	0.404376	1.23015	0.764875	1.97844	7.93183e-05
rs9861268	3	191687812	T	na	17	0	0	0	agvhd3	741	125	0.14305	-1.71314	0.508227	6.81586e-06	0.1803	0.066586	0.48821	828	137	0.124396	0.204317	0.241971	0.409839	1.22669	0.76342	1.97108	8.08738e-05
rs200759023	4	1388944	A	I	88	1	0	0	relapse
rs76723438	4	1389037	A	I	88	1	0	0	relapse	550	206	0.0545455	-1.00991	0.452782	0.00818527	0.364252	0.149964	0.884743	616	215	0.0714286	0.474322	0.229864	0.0526533	1.60693	1.02407	2.52151	0.00101756
rs11937432	4	2233709	G	T	na	1	1	1	agvhd2b	818	333	0.0427873	0.740314	0.216344	0.00201494	2.09659	1.37201	3.20384	915	369	0.0655738	-0.121832	0.219869	0.572645	0.885297	0.575351	1.36221	0.00584848
rs4416477	4	7466900	C	na	18	0	0	0	agvhd2b	484	200	0.0578512	-2.76181	1.00258	1.57027e-06	0.0631776	0.00885427	0.450789	592	219	0.123311	0.00407221	0.202375	0.983954	1.00408	0.67531	1.49291	8.16203e-05
rs4613570	4	7466980	G	na	18	0	0	0	agvhd2b	480	196	0.0583333	-2.74662	1.00263	1.96662e-06	0.0641442	0.00898885	0.457731	591	218	0.123519	0.00883645	0.202443	0.965222	1.00888	0.678445	1.50024	4.72568e-05
rs11724218	4	7467541	G	na	18	0	0	0	agvhd2b	473	192	0.0591966	-2.74035	1.00268	2.17012e-06	0.064548	0.00904447	0.460662	581	213	0.123924	-0.00289415	0.205959	0.988784	0.99711	0.665928	1.493	8.21352e-05
rs13125852	4	7468133	G	na	18	0	0	0	agvhd2b	471	190	0.059448	-2.73223	1.00271	2.44186e-06	0.0650742	0.00911773	0.464442	582	214	0.123711	-0.00491604	0.205889	0.980939	0.995096	0.664674	1.48978	8.86427e-05
rs73235559	4	42419622	C	na	19	0	0	0	agvhd3	544	88	0.132353	1.05633	0.23653	4.30475e-05	2.8758	1.80893	4.57191	614	90	0.120521	-0.67216	0.422584	0.0791158	0.510605	0.223036	1.16895	7.86553e-05
rs73235560	4	42419712	C	na	19	0	0	0	agvhd3	544	88	0.132353	1.05633	0.23653	4.30475e-05	2.8758	1.80893	4.57191	614	90	0.120521	-0.671916	0.422584	0.0792354	0.510729	0.22309	1.16923	7.85558e-05
rs78584339	4	42420299	C	na	19	0	0	0	agvhd3	545	89	0.13211	1.03944	0.236004	5.42238e-05	2.82762	1.78045	4.49068	616	91	0.12013	-0.68062	0.422418	0.074871	0.506303	0.221229	1.15872	8.34737e-05
rs17630357	4	42425114	T	na	19	0	0	0	agvhd3	547	89	0.131627	1.04411	0.236005	5.05543e-05	2.84088	1.7888	4.51174	619	91	0.119548	-0.674406	0.422418	0.0778399	0.509459	0.222608	1.16595	8.48875e-05
rs4324577	4	42425852	C	na	19	0	0	0	agvhd3	547	89	0.131627	1.04411	0.236005	5.05543e-05	2.84088	1.7888	4.51174	619	91	0.119548	-0.674406	0.422418	0.0778399	0.509459	0.222608	1.16595	8.48875e-05
rs4317238	4	42426177	G	na	19	0	0	0	agvhd3	547	89	0.131627	1.04411	0.236005	5.05543e-05	2.84088	1.7888	4.51174	618	91	0.119741	-0.676473	0.422418	0.0768424	0.508407	0.222148	1.16354	8.309e-05
rs17630373	4	42426863	C	na	19	0	0	0	agvhd3	547	89	0.131627	1.04411	0.236005	5.05543e-05	2.84088	1.7888	4.51174	618	91	0.119741	-0.676473	0.422418	0.0768424	0.508407	0.222148	1.16354	8.309e-05
rs73235562	4	42428724	T	na	19	0	0	0	agvhd3	548	89	0.131387	1.04644	0.236006	4.88163e-05	2.84751	1.79297	4.52227	619	91	0.119548	-0.674406	0.422418	0.0778399	0.509459	0.222608	1.16595	8.29e-05
rs58096728	4	61625697	A	na	20	0	0	0	relapse	499	185	0.0801603	-1.53087	0.505606	7.69024e-05	0.216348	0.0803107	0.58282	603	207	0.117745	-0.160775	0.230244	0.475624	0.851484	0.542236	1.3371	9.48833e-05
rs12646493	4	61629295	T	na	20	0	0	0	relapse	503	188	0.0795229	-1.53766	0.505516	6.934e-05	0.214883	0.0797807	0.57877	603	207	0.116086	-0.129332	0.230246	0.567698	0.878683	0.559555	1.37982	8.36965e-05
rs10004790	4	61629740	C	na	20	0	0	0	relapse	499	186	0.0781563	-1.52884	0.505582	7.89129e-05	0.216787	0.0804774	0.583975	601	207	0.116473	-0.13178	0.230246	0.560261	0.876534	0.558187	1.37644	9.34836e-05
rs10026590	4	61629748	G	na	20	0	0	0	relapse	498	185	0.0783133	-1.52602	0.505613	8.22923e-05	0.2174	0.0806999	0.58566	600	207	0.116667	-0.133164	0.230246	0.556075	0.875321	0.557415	1.37454	9.78078e-05
rs6833279	4	61636463	A	na	20	0	0	0	relapse	501	187	0.0798403	-1.53786	0.505545	6.93499e-05	0.214841	0.0797605	0.57869	599	207	0.116861	-0.138319	0.230246	0.540614	0.870821	0.554548	1.36747	9.0673e-05
rs7674680	4	61645302	G	na	20	0	0	0	relapse	501	186	0.0798403	-1.53004	0.505577	7.7575e-05	0.216528	0.0803817	0.58327	608	208	0.113487	-0.156892	0.235231	0.49573	0.854796	0.539051	1.35549	8.05997e-05
rs6551592	4	61645975	C	na	20	0	0	0	relapse	501	186	0.0798403	-1.52892	0.505578	7.87899e-05	0.21677	0.0804715	0.583922	608	208	0.111842	-0.145248	0.235234	0.528913	0.864808	0.545361	1.37137	7.99927e-05
rs4518277	4	61655981	T	na	20	0	0	0	relapse	497	186	0.0804829	-1.53662	0.505584	7.08182e-05	0.215107	0.0798533	0.57945	609	207	0.118227	-0.137278	0.230229	0.543688	0.871728	0.555144	1.36885	3.99952e-05
rs7696364	4	61656543	T	na	20	0	0	0	relapse	497	186	0.0804829	-1.53815	0.505586	6.93356e-05	0.214778	0.0797308	0.578567	606	207	0.113861	-0.154285	0.235291	0.50319	0.857028	0.540394	1.35919	7.29118e-05
rs55715969	4	63665667	C	na	21	0	0	0	agvhd2b	720	293	0.0458333	0.950799	0.213511	8.79045e-05	2.58778	1.70287	3.93252	793	315	0.0554855	-0.450791	0.294376	0.100151	0.637124	0.357805	1.13449	6.51441e-05
rs62301314	4	63665932	T	na	21	0	0	0	agvhd2b	720	293	0.0458333	0.950799	0.213511	8.79045e-05	2.58778	1.70287	3.93252	793	315	0.0554855	-0.450791	0.294376	0.100151	0.637124	0.357805	1.13449	6.51441e-05
rs62301315	4	63665991	A	na	21	0	0	0	agvhd2b	712	291	0.0463483	0.943169	0.213575	9.88387e-05	2.56811	1.68972	3.90312	789	314	0.0557668	-0.453747	0.294395	0.0978138	0.635244	0.356735	1.13119	6.89164e-05
rs60128467	4	63666283	T	na	21	0	0	0	agvhd2b	720	293	0.0458333	0.950799	0.213511	8.79045e-05	2.58778	1.70287	3.93252	793	315	0.0554855	-0.450791	0.294376	0.100151	0.637124	0.357805	1.13449	6.51441e-05
rs56275203	4	63666587	G	na	21	0	0	0	agvhd2b	720	293	0.0458333	0.950799	0.213511	8.79045e-05	2.58778	1.70287	3.93252	793	315	0.0554855	-0.450791	0.294376	0.100151	0.637124	0.357805	1.13449	6.51441e-05
rs60566582	4	63666689	TA	na	21	0	0	0	agvhd2b	720	293	0.0458333	0.950799	0.213511	8.79045e-05	2.58778	1.70287	3.93252	792	315	0.0555556	-0.452611	0.294376	0.0986891	0.635966	0.357154	1.13243	6.37105e-05
rs56362351	4	63666901	G	na	21	0	0	0	agvhd2b	720	293	0.0458333	0.950799	0.213511	8.79045e-05	2.58778	1.70287	3.93252	793	315	0.0554855	-0.450791	0.294376	0.100151	0.637124	0.357805	1.13449	6.51441e-05
rs58503956	4	63666992	TG	na	21	0	0	0	agvhd2b	721	293	0.0457698	0.952635	0.213512	8.55139e-05	2.59253	1.706	3.93976	793	315	0.0554855	-0.450791	0.294376	0.100151	0.637124	0.357805	1.13449	6.36955e-05
rs11131412	4	63667654	C	na	21	0	0	0	agvhd2b	722	293	0.0457064	0.954467	0.213514	8.31902e-05	2.59729	1.70912	3.94699	792	315	0.0542929	-0.42156	0.294373	0.12594	0.656023	0.36842	1.16814	8.84393e-05
rs11131413	4	63667799	T	na	21	0	0	0	agvhd2b	722	293	0.0457064	0.954467	0.213514	8.31902e-05	2.59729	1.70912	3.94699	793	315	0.0554855	-0.450791	0.294376	0.100151	0.637124	0.357805	1.13449	6.22803e-05
rs11131414	4	63667834	G	na	21	0	0	0	agvhd2b	722	293	0.0457064	0.954467	0.213514	8.31902e-05	2.59729	1.70912	3.94699	793	315	0.0554855	-0.450791	0.294376	0.100151	0.637124	0.357805	1.13449	6.22803e-05
rs12645816	4	63668027	G	na	21	0	0	0	agvhd2b	722	293	0.0457064	0.954467	0.213514	8.31902e-05	2.59729	1.70912	3.94699	793	315	0.0554855	-0.450791	0.294376	0.100151	0.637124	0.357805	1.13449	6.22803e-05
rs35777400	4	69200164	CTAGA	na	na	0	0	0	relapse	551	212	0.0780399	0.989373	0.201804	1.26433e-05	2.68955	1.81092	3.99446	611	213	0.086743	-0.619334	0.30973	0.027927	0.538303	0.293345	0.987811	3.19926e-06
rs788908	4	73414286	T	K	na	1	0	0	cgvhd	505	219	0.0772277	-0.865747	0.340566	0.00353436	0.420737	0.215832	0.820175	583	264	0.111492	-0.0891764	0.199928	0.651778	0.914684	0.618143	1.35348	0.00494598
rs17013285	4	88767008	G	V	na	1	0	0	agvhd2	720	458	0.0236111	-1.36573	0.502344	0.000501102	0.255195	0.0953385	0.683086	817	507	0.0257038	0.019208	0.280993	0.945666	1.01939	0.5877	1.76819	0.00828676
rs698	4	100260789	T	I	22	1	1	1	cgvhd	703	315	0.0853485	0.554102	0.173577	0.00288884	1.74038	1.23849	2.44565	805	387	0.0881988	-0.261926	0.193128	0.15919	0.769568	0.527052	1.12368	0.00148765
rs1693482	4	100263965	C	R	22	1	1	1	cgvhd	702	314	0.0840456	0.550039	0.17558	0.00345836	1.73332	1.22863	2.44532	804	386	0.0870647	-0.29343	0.196295	0.118971	0.745701	0.507546	1.09561	0.00119956
rs11724128	4	103234223	T	na	23	0	0	0	cgvhd	485	214	0.0659794	1.14414	0.23758	3.05923e-05	3.13975	1.97089	5.00181	596	280	0.15604	-0.27746	0.180765	0.112116	0.757706	0.531656	1.07987	5.0062e-05
rs62327956	4	103234413	A	na	23	0	0	0	cgvhd	486	214	0.0658436	1.14815	0.23759	2.89612e-05	3.15236	1.97877	5.02199	595	280	0.156303	-0.27746	0.180765	0.112116	0.757706	0.531656	1.07987	4.74383e-05
rs3112980	4	114067139	A	I	na	1	0	0	relapse	565	210	0.123894	0.591356	0.181265	0.00223891	1.80644	1.26627	2.57702	639	224	0.100156	-0.441721	0.252471	0.0624438	0.642929	0.391972	1.05456	0.000566346
rs10054818	5	13493005	A	na	25	0	0	0	agvhd2b	797	326	0.0727729	0.753429	0.170783	5.99065e-05	2.12427	1.51998	2.96881	897	366	0.0824972	-0.545369	0.224798	0.00845283	0.579628	0.373076	0.900536	2.12541e-06
rs10069976	5	13493045	G	na	25	0	0	0	agvhd2b	797	326	0.0727729	0.753429	0.170783	5.99065e-05	2.12427	1.51998	2.96881	897	366	0.0824972	-0.545369	0.224798	0.00845283	0.579628	0.373076	0.900536	2.12541e-06
rs3876974	5	13500294	T	na	25	0	0	0	agvhd2b	794	323	0.0730479	0.744687	0.17086	7.19486e-05	2.10578	1.50652	2.94342	898	364	0.0835189	-0.67269	0.235693	0.00155734	0.510334	0.321535	0.809991	3.98136e-07
rs36083714	5	19513525	T	na	27	0	0	0	agvhd2b	787	319	0.129606	0.601391	0.140767	5.99781e-05	1.82466	1.38471	2.40439	879	355	0.151308	-0.325629	0.162702	0.0370775	0.722073	0.524912	0.99329	1.32482e-05
rs3811867	5	19527414	T	na	27	0	0	0	agvhd2b	789	321	0.13308	0.581081	0.139836	9.11915e-05	1.78797	1.35934	2.35175	878	354	0.15262	-0.329176	0.162729	0.0350206	0.719517	0.523025	0.989826	1.77076e-05
rs3828573	5	19527753	G	na	27	0	0	0	agvhd2b	789	321	0.130545	0.583213	0.140665	9.57122e-05	1.79179	1.36003	2.3606	879	354	0.151308	-0.321574	0.162733	0.0396442	0.725007	0.527012	0.997386	2.11403e-05
rs71610634	5	19530625	C	na	27	0	0	0	agvhd2b	788	319	0.133249	0.5912	0.139948	7.05392e-05	1.80615	1.37287	2.37619	875	354	0.154286	-0.345311	0.162731	0.0267004	0.708	0.514652	0.973986	1.01672e-05
rs71610635	5	19530631	C	na	27	0	0	0	agvhd2b	788	319	0.133249	0.5912	0.139948	7.05392e-05	1.80615	1.37287	2.37619	875	354	0.154286	-0.345311	0.162731	0.0267004	0.708	0.514652	0.973986	1.01672e-05
rs7705257	5	51560434	G	na	62	0	0	0	relapse	745	266	0.13557	0.690936	0.153793	2.88731e-05	1.99558	1.47624	2.69762	833	278	0.139256	-0.363409	0.193335	0.0487341	0.695302	0.475996	1.01565	1.273e-05
rs16879569	5	51573487	C	na	28	0	0	0	relapse	762	277	0.153543	0.637784	0.145225	3.68109e-05	1.89228	1.42354	2.51538	840	281	0.147619	-0.31571	0.185334	0.0762065	0.729271	0.507142	1.04869	3.34037e-05
rs7722806	5	51574148	C	na	62	0	0	0	relapse	747	268	0.136546	0.700804	0.152594	1.93073e-05	2.01537	1.49439	2.71798	830	278	0.140964	-0.332985	0.190578	0.0681517	0.716781	0.493359	1.04138	1.52868e-05
rs7727098	5	51574444	A	na	28	0	0	0	relapse	762	277	0.153543	0.637784	0.145225	3.68109e-05	1.89228	1.42354	2.51538	840	281	0.147619	-0.31571	0.185334	0.0762065	0.729271	0.507142	1.04869	3.34037e-05
rs12188145	5	51575455	T	na	28	0	0	0	relapse	759	275	0.151515	0.632224	0.146215	4.83194e-05	1.88179	1.4129	2.5063	837	279	0.148148	-0.31272	0.185423	0.0793157	0.731454	0.508572	1.05202	4.2274e-05
rs57884788	5	51575509	C	na	28	0	0	0	relapse	762	277	0.153543	0.637784	0.145225	3.68109e-05	1.89228	1.42354	2.51538	839	280	0.147795	-0.313423	0.185377	0.0785291	0.73094	0.50826	1.05118	3.51293e-05
rs74943935	5	51576700	C	na	28	0	0	0	relapse	762	277	0.153543	0.637784	0.145225	3.68109e-05	1.89228	1.42354	2.51538	839	280	0.147795	-0.313423	0.185377	0.0785291	0.73094	0.50826	1.05118	3.51293e-05
rs59179216	5	51577130	C	na	28	0	0	0	relapse	760	276	0.153947	0.636366	0.145292	3.8433e-05	1.8896	1.42133	2.51215	834	279	0.148681	-0.314741	0.185421	0.0773156	0.729978	0.507547	1.04989	3.5255e-05
rs9291968	5	51577396	T	na	28	0	0	0	relapse	759	276	0.15415	0.634142	0.145291	4.07397e-05	1.8854	1.41818	2.50656	833	279	0.147659	-0.308488	0.185423	0.0836308	0.734557	0.510728	1.05648	4.15052e-05
rs4288087	5	51583022	C	na	28	0	0	0	relapse	773	279	0.146184	0.617086	0.147808	8.74993e-05	1.85352	1.38733	2.47636	855	285	0.155556	-0.430847	0.187654	0.0152329	0.649959	0.449937	0.938901	6.62342e-06
rs4596335	5	51589447	C	na	28	0	0	0	relapse	778	282	0.145244	0.617276	0.147583	8.55335e-05	1.85387	1.38821	2.47574	859	288	0.155995	-0.455505	0.187541	0.010001	0.634128	0.439075	0.915831	3.90351e-06
rs7713892	5	51590023	A	na	28	0	0	0	relapse	778	282	0.145244	0.617276	0.147583	8.55335e-05	1.85387	1.38821	2.47574	859	288	0.155995	-0.455505	0.187541	0.010001	0.634128	0.439075	0.915831	3.90351e-06
rs73098534	5	51591649	G	na	28	0	0	0	relapse	778	282	0.145244	0.617276	0.147583	8.55335e-05	1.85387	1.38821	2.47574	857	287	0.156359	-0.453371	0.187581	0.0103978	0.635482	0.439978	0.917859	4.10771e-06
rs1559577	5	51592336	T	na	28	0	0	0	relapse	780	283	0.144872	0.617302	0.147516	8.50241e-05	1.85392	1.38842	2.47548	863	288	0.155272	-0.40656	0.185041	0.0206519	0.665937	0.463365	0.957069	9.33071e-06
rs1559576	5	51592552	A	na	28	0	0	0	relapse	778	282	0.145244	0.617276	0.147583	8.55335e-05	1.85387	1.38821	2.47574	857	287	0.156359	-0.453371	0.187581	0.0103978	0.635482	0.439978	0.917859	4.10771e-06
rs148357937	5	51593820	T	na	28	0	0	0	relapse	770	281	0.145455	0.623873	0.147647	7.29829e-05	1.86614	1.39722	2.49244	852	285	0.15493	-0.391436	0.185173	0.026288	0.676085	0.470304	0.971906	1.12201e-05
rs2405834	5	51594810	C	na	28	0	0	0	relapse	779	282	0.146341	0.626979	0.146661	5.97791e-05	1.87195	1.40428	2.49536	856	287	0.156542	-0.454013	0.187581	0.0102833	0.635075	0.439696	0.91727	3.07198e-06
rs138329924	5	51595861	TG	na	28	0	0	0	relapse	777	282	0.145431	0.615118	0.147583	9.02152e-05	1.84988	1.38522	2.4704	856	286	0.156542	-0.451297	0.187623	0.0107979	0.636802	0.440856	0.91984	4.51849e-06
rs115775146	5	51595863	A	na	28	0	0	0	relapse	777	282	0.145431	0.615118	0.147583	9.02152e-05	1.84988	1.38522	2.4704	856	286	0.156542	-0.451297	0.187623	0.0107979	0.636802	0.440856	0.91984	4.51849e-06
rs56368422	5	51597260	T	na	28	0	0	0	relapse	778	282	0.145244	0.617276	0.147583	8.55335e-05	1.85387	1.38821	2.47574	863	288	0.155272	-0.446451	0.187539	0.0116785	0.639895	0.44307	0.924156	4.71013e-06
rs73098545	5	51597349	G	na	28	0	0	0	relapse	778	282	0.145244	0.617276	0.147583	8.55335e-05	1.85387	1.38821	2.47574	863	288	0.155272	-0.446451	0.187539	0.0116785	0.639895	0.44307	0.924156	4.71013e-06
rs62358205	5	51597531	C	na	28	0	0	0	relapse	780	283	0.144872	0.617302	0.147516	8.50241e-05	1.85392	1.38842	2.47548	866	289	0.154734	-0.406361	0.184999	0.0206806	0.666069	0.463495	0.957181	9.30943e-06
rs62358206	5	51597618	T	na	28	0	0	0	relapse	778	282	0.145244	0.617276	0.147583	8.55335e-05	1.85387	1.38821	2.47574	863	288	0.155272	-0.446451	0.187539	0.0116785	0.639895	0.44307	0.924156	4.71013e-06
rs4865719	5	51597912	T	na	28	0	0	0	relapse	778	282	0.145244	0.617276	0.147583	8.55335e-05	1.85387	1.38821	2.47574	863	288	0.155272	-0.446451	0.187539	0.0116785	0.639895	0.44307	0.924156	4.71013e-06
rs4865720	5	51597993	C	na	28	0	0	0	relapse	780	283	0.144872	0.617302	0.147516	8.50241e-05	1.85392	1.38842	2.47548	866	289	0.154734	-0.406361	0.184999	0.0206806	0.666069	0.463495	0.957181	9.30943e-06
rs59426903	5	51598259	A	na	28	0	0	0	relapse	778	282	0.145244	0.617276	0.147583	8.55335e-05	1.85387	1.38821	2.47574	863	288	0.155272	-0.446451	0.187539	0.0116785	0.639895	0.44307	0.924156	4.71013e-06
rs11747429	5	51599223	T	na	28	0	0	0	relapse	778	282	0.145244	0.617276	0.147583	8.55335e-05	1.85387	1.38821	2.47574	863	288	0.155272	-0.446451	0.187539	0.0116785	0.639895	0.44307	0.924156	4.71013e-06
rs4349684	5	51599885	T	na	28	0	0	0	relapse	778	282	0.145244	0.617276	0.147583	8.55335e-05	1.85387	1.38821	2.47574	861	288	0.155633	-0.450224	0.187538	0.0109506	0.637485	0.441402	0.920674	4.35085e-06
rs1965040	5	51600299	T	na	28	0	0	0	relapse	778	282	0.145244	0.617276	0.147583	8.55335e-05	1.85387	1.38821	2.47574	863	288	0.155272	-0.446451	0.187539	0.0116785	0.639895	0.44307	0.924156	4.71013e-06
rs1965042	5	51600464	C	na	28	0	0	0	relapse	778	282	0.145244	0.617276	0.147583	8.55335e-05	1.85387	1.38821	2.47574	863	288	0.155272	-0.446451	0.187539	0.0116785	0.639895	0.44307	0.924156	4.71013e-06
rs57180685	5	51600770	T	na	28	0	0	0	relapse	780	283	0.144872	0.617302	0.147516	8.50241e-05	1.85392	1.38842	2.47548	866	289	0.154734	-0.406361	0.184999	0.0206806	0.666069	0.463495	0.957181	9.30943e-06
rs11959017	5	51600801	G	na	28	0	0	0	relapse	778	282	0.145244	0.617276	0.147583	8.55335e-05	1.85387	1.38821	2.47574	863	288	0.155272	-0.446451	0.187539	0.0116785	0.639895	0.44307	0.924156	4.71013e-06
rs11948929	5	51600852	A	na	28	0	0	0	relapse	778	282	0.145244	0.617276	0.147583	8.55335e-05	1.85387	1.38821	2.47574	863	288	0.155272	-0.446451	0.187539	0.0116785	0.639895	0.44307	0.924156	4.71013e-06
rs11959747	5	51600884	G	na	28	0	0	0	relapse	778	282	0.145244	0.617276	0.147583	8.55335e-05	1.85387	1.38821	2.47574	863	288	0.155272	-0.446451	0.187539	0.0116785	0.639895	0.44307	0.924156	4.71013e-06
rs4518336	5	51601185	C	na	28	0	0	0	relapse	778	282	0.145244	0.617276	0.147583	8.55335e-05	1.85387	1.38821	2.47574	863	288	0.155272	-0.446451	0.187539	0.0116785	0.639895	0.44307	0.924156	4.71013e-06
rs4320206	5	51601305	G	na	28	0	0	0	relapse	778	282	0.145244	0.617276	0.147583	8.55335e-05	1.85387	1.38821	2.47574	863	288	0.155272	-0.446451	0.187539	0.0116785	0.639895	0.44307	0.924156	4.71013e-06
rs2161952	5	51601542	C	na	28	0	0	0	relapse	780	283	0.144872	0.617302	0.147516	8.50241e-05	1.85392	1.38842	2.47548	866	289	0.154734	-0.406361	0.184999	0.0206806	0.666069	0.463495	0.957181	9.30943e-06
rs2161953	5	51601795	C	na	28	0	0	0	relapse	778	282	0.145244	0.617276	0.147583	8.55335e-05	1.85387	1.38821	2.47574	863	288	0.155272	-0.446451	0.187539	0.0116785	0.639895	0.44307	0.924156	4.71013e-06
rs2405842	5	51601881	C	na	28	0	0	0	relapse	780	283	0.144872	0.617302	0.147516	8.50241e-05	1.85392	1.38842	2.47548	866	289	0.154734	-0.406361	0.184999	0.0206806	0.666069	0.463495	0.957181	9.30943e-06
rs2405843	5	51601923	T	na	28	0	0	0	relapse	780	283	0.144872	0.617302	0.147516	8.50241e-05	1.85392	1.38842	2.47548	866	289	0.154734	-0.406361	0.184999	0.0206806	0.666069	0.463495	0.957181	9.30943e-06
rs11740047	5	51602204	A	na	28	0	0	0	relapse	780	283	0.144872	0.617302	0.147516	8.50241e-05	1.85392	1.38842	2.47548	866	289	0.154734	-0.406361	0.184999	0.0206806	0.666069	0.463495	0.957181	9.30943e-06
rs10940246	5	51602230	C	na	28	0	0	0	relapse	778	282	0.145244	0.617276	0.147583	8.55335e-05	1.85387	1.38821	2.47574	863	288	0.155272	-0.446451	0.187539	0.0116785	0.639895	0.44307	0.924156	4.71013e-06
rs4594811	5	51602645	G	na	28	0	0	0	relapse	778	282	0.145244	0.617276	0.147583	8.55335e-05	1.85387	1.38821	2.47574	863	288	0.155272	-0.446451	0.187539	0.0116785	0.639895	0.44307	0.924156	4.71013e-06
rs58636745	5	51602825	A	na	28	0	0	0	relapse	778	282	0.145244	0.617276	0.147583	8.55335e-05	1.85387	1.38821	2.47574	863	288	0.156431	-0.455971	0.187535	0.00991768	0.633832	0.438875	0.915393	3.86373e-06
rs3958538	5	51602991	G	na	28	0	0	0	relapse	778	282	0.145244	0.617276	0.147583	8.55335e-05	1.85387	1.38821	2.47574	863	288	0.156431	-0.455971	0.187535	0.00991768	0.633832	0.438875	0.915393	3.86373e-06
rs371065918	5	51603168	A	na	28	0	0	0	relapse	777	281	0.145431	0.62052	0.147655	7.93843e-05	1.85989	1.39252	2.48413	862	288	0.155452	-0.444063	0.187532	0.0121562	0.641425	0.444136	0.926353	4.60289e-06
rs34331871	5	51603175	G	na	28	0	0	0	relapse	777	281	0.145431	0.62052	0.147655	7.93843e-05	1.85989	1.39252	2.48413	863	288	0.156431	-0.455971	0.187535	0.00991768	0.633832	0.438875	0.915393	3.60592e-06
rs2405851	5	51603344	A	na	28	0	0	0	relapse	778	282	0.145244	0.617276	0.147583	8.55335e-05	1.85387	1.38821	2.47574	863	288	0.156431	-0.455971	0.187535	0.00991768	0.633832	0.438875	0.915393	3.86373e-06
rs11748456	5	51603753	A	na	28	0	0	0	relapse	780	283	0.144872	0.617302	0.147516	8.50241e-05	1.85392	1.38842	2.47548	866	290	0.155889	-0.42183	0.184956	0.0160715	0.655845	0.456419	0.942408	6.8136e-06
rs1834254	5	51604044	T	na	28	0	0	0	relapse	778	282	0.145244	0.617276	0.147583	8.55335e-05	1.85387	1.38821	2.47574	864	289	0.15625	-0.459443	0.187495	0.00931651	0.631635	0.437389	0.912148	3.6001e-06
rs1834255	5	51604114	A	na	28	0	0	0	relapse	778	282	0.145244	0.617276	0.147583	8.55335e-05	1.85387	1.38821	2.47574	864	289	0.15625	-0.459443	0.187495	0.00931651	0.631635	0.437389	0.912148	3.6001e-06
rs75696847	5	51604466	G	na	28	0	0	0	relapse	782	285	0.14578	0.621192	0.146455	6.80335e-05	1.86114	1.39674	2.47996	867	289	0.155709	-0.45507	0.187495	0.0100524	0.634404	0.439306	0.916146	3.3839e-06
rs1834256	5	51604710	A	na	28	0	0	0	relapse	782	285	0.14578	0.621192	0.146455	6.80335e-05	1.86114	1.39674	2.47996	867	289	0.155709	-0.45507	0.187495	0.0100524	0.634404	0.439306	0.916146	3.3839e-06
rs1834257	5	51604802	C	na	28	0	0	0	relapse	784	286	0.145408	0.621263	0.146388	6.75416e-05	1.86128	1.39702	2.47982	870	290	0.155172	-0.415054	0.184954	0.0179523	0.660305	0.459524	0.948813	6.76011e-06
rs1834259	5	51605054	C	na	28	0	0	0	relapse	784	286	0.145408	0.621263	0.146388	6.75416e-05	1.86128	1.39702	2.47982	870	290	0.155172	-0.415054	0.184954	0.0179523	0.660305	0.459524	0.948813	6.76011e-06
rs1424895	5	51606511	T	na	28	0	0	0	relapse	782	285	0.14578	0.621192	0.146455	6.80335e-05	1.86114	1.39674	2.47996	866	289	0.155889	-0.455036	0.187489	0.0100553	0.634425	0.439326	0.916166	3.36907e-06
rs1895683	5	51607081	G	na	28	0	0	0	relapse	782	285	0.14578	0.621192	0.146455	6.80335e-05	1.86114	1.39674	2.47996	867	289	0.155709	-0.45507	0.187495	0.0100524	0.634404	0.439306	0.916146	3.3839e-06
rs16879593	5	51607401	G	na	28	0	0	0	relapse	784	286	0.145408	0.621263	0.146388	6.75416e-05	1.86128	1.39702	2.47982	870	290	0.155172	-0.415054	0.184954	0.0179523	0.660305	0.459524	0.948813	6.76011e-06
rs62358209	5	51607751	C	na	28	0	0	0	relapse	784	286	0.145408	0.621263	0.146388	6.75416e-05	1.86128	1.39702	2.47982	870	290	0.155172	-0.415054	0.184954	0.0179523	0.660305	0.459524	0.948813	6.76011e-06
rs62358210	5	51608938	T	na	28	0	0	0	relapse	783	286	0.145594	0.618873	0.146386	7.17222e-05	1.85683	1.39369	2.47388	869	290	0.155351	-0.415981	0.184954	0.0176838	0.659693	0.459098	0.947933	6.97019e-06
rs62358211	5	51609401	T	na	28	0	0	0	relapse	784	286	0.145408	0.621263	0.146388	6.75416e-05	1.86128	1.39702	2.47982	870	290	0.155172	-0.415054	0.184954	0.0179523	0.660305	0.459524	0.948813	6.76011e-06
rs148750030	5	51611581	G	na	28	0	0	0	relapse	784	286	0.145408	0.621263	0.146388	6.75416e-05	1.86128	1.39702	2.47982	870	290	0.155172	-0.415054	0.184954	0.0179523	0.660305	0.459524	0.948813	6.76011e-06
rs72762639	5	51612707	A	na	28	0	0	0	relapse	782	285	0.14578	0.623149	0.146458	6.47714e-05	1.86479	1.39947	2.48484	867	290	0.156863	-0.432484	0.184951	0.0134545	0.648895	0.451587	0.932412	4.51325e-06
rs11739678	5	51613426	A	na	28	0	0	0	relapse	784	286	0.145408	0.621263	0.146388	6.75416e-05	1.86128	1.39702	2.47982	870	290	0.155172	-0.415054	0.184954	0.0179523	0.660305	0.459524	0.948813	6.76011e-06
rs11739703	5	51613505	T	na	28	0	0	0	relapse	784	286	0.145408	0.621263	0.146388	6.75416e-05	1.86128	1.39702	2.47982	870	290	0.155172	-0.415054	0.184954	0.0179523	0.660305	0.459524	0.948813	6.76011e-06
rs16879607	5	51613750	T	na	28	0	0	0	relapse	784	286	0.145408	0.621263	0.146388	6.75416e-05	1.86128	1.39702	2.47982	870	290	0.155172	-0.415054	0.184954	0.0179523	0.660305	0.459524	0.948813	6.76011e-06
rs1021580	5	54439466	G	R	na	1	1	1	agvhd2	799	512	0.116395	0.37108	0.128763	0.00586651	1.4493	1.12604	1.86536	898	555	0.113586	-0.131396	0.137742	0.331794	0.876871	0.669402	1.14864	0.00757084
rs17830337	5	64925553	A	T	na	1	0	0	cgvhd	816	370	0.064951	0.530113	0.191011	0.00980964	1.69912	1.16851	2.47068	920	428	0.0684783	-0.314185	0.214421	0.124479	0.730384	0.479769	1.11191	0.00315536
rs58229598	5	84516578	C	na	na	0	0	0	agvhd3	696	122	0.130747	-1.58344	0.508426	4.89547e-05	0.205267	0.0757773	0.556033	798	132	0.134085	0.348353	0.22949	0.144084	1.41673	0.903529	2.22143	4.4437e-05
rs6891697	5	88768953	C	na	29	0	0	0	relapse	722	260	0.124654	0.735184	0.159276	1.95138e-05	2.08587	1.52654	2.85013	810	265	0.12963	-0.361919	0.21017	0.0705075	0.696339	0.461232	1.05129	1.66363e-05
rs6899103	5	88773965	T	na	29	0	0	0	relapse	734	265	0.125341	0.70078	0.158846	4.25099e-05	2.01532	1.47616	2.75142	820	268	0.131707	-0.318954	0.206396	0.106716	0.726909	0.485057	1.08935	5.30694e-05
rs4618461	5	88774328	G	na	29	0	0	0	relapse	735	266	0.12517	0.694232	0.15876	4.9163e-05	2.00217	1.46677	2.73301	821	269	0.130329	-0.320451	0.206354	0.104927	0.725822	0.484371	1.08763	5.63961e-05
rs10065473	5	88774425	G	na	29	0	0	0	relapse	734	265	0.125341	0.699369	0.158832	4.38808e-05	2.01248	1.47411	2.74747	820	268	0.130488	-0.318011	0.206395	0.1078	0.727595	0.485515	1.09038	5.5137e-05
rs16869016	5	90000210	T	L	na	1	1	1	relapse	809	296	0.0469716	-1.02682	0.412518	0.0030173	0.358146	0.159558	0.803899	904	301	0.045354	0.250295	0.257038	0.34793	1.2844	0.77608	2.12568	0.00500914
rs1428393	5	122659109	C	na	24	0	0	0	agvhd3	715	121	0.125874	0.922656	0.210604	5.71303e-05	2.51596	1.66508	3.80167	805	137	0.110559	-1.0293	0.417497	0.00369284	0.357257	0.157616	0.809769	1.49146e-06
rs6891483	5	122659964	G	na	24	0	0	0	agvhd3	715	121	0.127273	0.916547	0.210598	6.32966e-05	2.50064	1.65496	3.77847	796	137	0.115578	-0.915263	0.388011	0.00657032	0.400411	0.187165	0.856619	2.98018e-06
rs10581108	5	122676432	CTGAG	na	24	0	0	0	agvhd3	712	119	0.123596	0.918772	0.213605	7.86462e-05	2.50621	1.6489	3.80927	793	138	0.10971	-0.855355	0.387933	0.0118387	0.425132	0.198751	0.909367	7.21721e-06
rs35778133	5	122761776	C	na	na	0	0	0	agvhd2b	804	326	0.0310945	-2.60794	1.00157	1.03626e-05	0.0736862	0.0103474	0.524737	905	369	0.040884	0.163656	0.255638	0.532245	1.17781	0.713628	1.94392	7.70368e-05
rs2706379	5	131805735	C	na	na	0	0	0	relapse	712	255	0.0407303	0.89704	0.244886	0.00119752	2.45233	1.5175	3.96306	797	270	0.0313676	-0.696147	0.451462	0.0830069	0.498502	0.205767	1.2077	0.000549239
rs35674167	5	137292437	G	na	na	0	0	0	agvhd2	799	513	0.0600751	-0.818122	0.233906	6.65367e-05	0.44126	0.278991	0.697909	892	550	0.044843	0.569792	0.188126	0.00525055	1.7679	1.2227	2.55619	2.93128e-06
rs62382170	5	154214232	T	K	na	1	1	0	relapse	799	290	0.0375469	-1.26277	0.503541	0.00171918	0.282869	0.10543	0.758943	907	300	0.0396913	0.34447	0.249751	0.189551	1.41124	0.864986	2.30247	0.00120644
rs4454083	5	161114522	T	na	na	0	0	0	agvhd2b	718	293	0.0543175	0.738421	0.213422	0.00173911	2.09263	1.37728	3.17951	798	322	0.0513784	-0.362278	0.283146	0.175762	0.696089	0.399619	1.2125	0.0013465
rs5987	6	6152140	T	I	na	1	1	0	agvhd2	573	362	0.0366492	-1.19172	0.411851	0.000370025	0.303698	0.135477	0.680794	637	367	0.0376766	0.154441	0.255665	0.555078	1.167	0.707044	1.92619	0.00309004
rs1866863	6	13336815	G	na	63	0	0	0	agvhd2b	762	311	0.0708661	0.799974	0.179694	5.77745e-05	2.22548	1.56483	3.16507	863	340	0.0845886	-0.3121	0.211761	0.123134	0.731909	0.483284	1.10844	5.51469e-05
rs2439558	6	13339463	C	na	63	0	0	0	agvhd2b	769	314	0.0702211	0.799918	0.179585	5.74594e-05	2.22536	1.56507	3.16421	866	345	0.0819861	-0.284332	0.211646	0.161564	0.752517	0.497003	1.13939	8.3757e-05
rs1042044	6	39041502	A	L	na	1	1	0	agvhd2	785	505	0.0318471	-0.754131	0.319513	0.00738259	0.470419	0.251484	0.879954	892	549	0.0358744	0.282496	0.21765	0.213561	1.32644	0.865802	2.03214	0.00502993
rs61731040	6	40400288	T	T	na	1	1	0	relapse	820	301	0.0378049	0.765825	0.257791	0.00768342	2.15077	1.29765	3.56475	924	308	0.0292208	-1.0009	0.580209	0.0396544	0.367549	0.117878	1.14604	0.00106966
rs12648	6	70407465	A	D	na	1	0	0	cgvhd	742	334	0.0660377	0.544891	0.188835	0.00728661	1.72442	1.19098	2.4968	833	393	0.0864346	-0.310347	0.196186	0.0980967	0.733192	0.499138	1.077	0.00178881
rs35259282	6	87994504	T	M	na	1	0	0	relapse	809	299	0.0519159	0.856796	0.21364	0.000349351	2.3556	1.5497	3.5806	916	307	0.0611354	-0.255734	0.264783	0.315313	0.774348	0.460838	1.30114	0.00085944
rs1476387	6	109764535	G	R	70	1	1	0	agvhd2	718	464	0.0821727	0.516048	0.155692	0.00195139	1.67539	1.23478	2.27323	819	504	0.100122	-0.065667	0.151748	0.662409	0.936443	0.695521	1.26082	0.00831529
rs9320288	6	109767930	G	A	70	1	1	0	agvhd2
rs59056467	6	109767931	C	A	70	1	1	0	agvhd3
rs12175588	6	109894773	A	V	na	1	0	0	agvhd2	791	511	0.128951	0.437762	0.123861	0.000784901	1.54924	1.21531	1.97492	897	552	0.114827	-0.162001	0.13882	0.233207	0.85044	0.647855	1.11637	0.00123317
rs13213314	6	116938232	G	S	na	1	0	0	agvhd2	569	359	0.112478	0.498669	0.152613	0.00208995	1.64653	1.22085	2.22063	632	363	0.0712025	-0.246542	0.215475	0.235487	0.781498	0.512286	1.19219	0.00377613
rs13213314	6	116938232	G	S	na	1	0	0	agvhd2b	569	226	0.112478	0.599876	0.18189	0.00208295	1.82189	1.27554	2.60226	632	234	0.0712025	-0.561151	0.308882	0.0475237	0.570552	0.311436	1.04525	0.000505127
rs4946188	6	116973182	C	D	na	1	0	0	agvhd3	782	126	0.131714	-0.98949	0.388929	0.00308069	0.371766	0.173463	0.796771	885	141	0.141243	0.118304	0.232075	0.615056	1.12559	0.71422	1.77388	0.00918507
rs74604110	6	123288689	G	na	na	0	0	0	agvhd2	810	521	0.0259259	-1.59098	0.502054	2.1487e-05	0.203725	0.076153	0.545006	910	564	0.0296703	0.260221	0.222468	0.260834	1.29722	0.838772	2.00623	7.07293e-05
rs2873479	6	123687288	A	I	na	1	0	0	cgvhd	816	369	0.0796569	-0.564626	0.215476	0.00438696	0.568573	0.372708	0.867368	921	425	0.0662324	0.204743	0.186592	0.28642	1.22721	0.851311	1.76909	0.00649251
rs9485321	6	149029709	C	na	na	0	0	0	agvhd2	696	450	0.112069	0.696257	0.132993	1.38163e-06	2.00623	1.54588	2.60367	800	493	0.11625	-0.116838	0.141971	0.403474	0.88973	0.673613	1.17518	2.87629e-05
rs214950	6	152708310	A	V	na	1	1	1	cgvhd	784	350	0.130102	0.416005	0.141017	0.00483457	1.51589	1.14983	1.9985	876	405	0.125571	-0.14319	0.151074	0.334565	0.86659	0.644491	1.16523	0.00702674
rs10945684	6	161110273	C	na	na	0	0	0	relapse	500	184	0.124	0.989592	0.185157	1.36691e-06	2.69014	1.87139	3.86708	564	202	0.140071	0.041121	0.206793	0.843158	1.04198	0.694757	1.56273	1.14732e-05
rs2277114	6	109827716	C	V	70	1	1	0	agvhd4
rs3779370	7	8215475	G	na	na	0	0	0	cgvhd	711	322	0.0618847	0.937171	0.20358	4.50797e-05	2.55275	1.71284	3.80451	803	378	0.0448319	-0.403777	0.293424	0.142171	0.667793	0.375728	1.18689	9.2715e-05
rs3213642	7	25207963	A	C	na	1	0	0	cgvhd	811	370	0.02836	-0.927472	0.411726	0.00826071	0.395552	0.176496	0.886488	912	422	0.0339912	0.524817	0.247853	0.050087	1.69015	1.0398	2.74727	0.0010662
rs12700892	7	28608002	G	na	na	0	0	0	agvhd2	488	307	0.0327869	1.24959	0.267677	8.10627e-05	3.48892	2.06461	5.89579	593	347	0.153457	-0.0178625	0.150422	0.905277	0.982296	0.731477	1.31912	7.65291e-05
rs2290213	7	32598630	A	S	na	1	1	0	agvhd2	792	507	0.0631313	0.563059	0.163134	0.00139215	1.75604	1.27547	2.41766	887	544	0.0913191	-0.0549887	0.149767	0.711431	0.946496	0.705724	1.26941	0.00581516
rs34778959	7	32623477	G	R	na	1	0	0	agvhd2	791	507	0.0872314	0.418566	0.145266	0.00637207	1.51978	1.14321	2.02038	899	554	0.104561	-0.135114	0.144455	0.34082	0.873617	0.658201	1.15953	0.00684042
rs61737954	7	51094269	A	Y	na	1	0	0	agvhd2	765	487	0.075817	-0.566409	0.201648	0.00220286	0.56756	0.382266	0.84267	876	545	0.0616438	0.532058	0.15748	0.0016794	1.70243	1.25032	2.31803	1.17753e-05
rs61737954	7	51094269	A	Y	na	1	0	0	agvhd2b	765	305	0.075817	-0.826177	0.294555	0.00137101	0.43772	0.245734	0.779697	876	357	0.0616438	0.47495	0.190837	0.0196734	1.60793	1.10618	2.33728	8.49012e-05
rs79414913	7	64101074	A	na	na	0	0	0	cgvhd	772	353	0.0492228	1.03824	0.201865	7.30167e-06	2.82424	1.90139	4.195	884	412	0.0429864	-0.211357	0.255056	0.391813	0.809485	0.491021	1.3345	8.58141e-05
rs73175977	7	69942195	G	na	26	0	0	0	agvhd2	783	506	0.0357599	1.0069	0.195596	7.45565e-06	2.73709	1.86549	4.01591	896	556	0.0345982	-0.323889	0.253757	0.178861	0.723331	0.43988	1.18943	2.06184e-05
rs11765084	7	69949216	T	na	26	0	0	0	agvhd2	781	506	0.0358515	1.0031	0.195593	7.98374e-06	2.72672	1.85844	4.00068	891	553	0.03367	-0.381976	0.261862	0.120822	0.682512	0.408516	1.14028	1.24067e-05
rs10281879	7	92077203	A	S	89	1	1	0	agvhd3
rs10266695	7	92098776	T	N	89	1	1	0	agvhd3	790	130	0.101266	-1.10732	0.456088	0.00367645	0.330443	0.135166	0.807843	896	146	0.120536	0.359434	0.227188	0.129054	1.43252	0.917727	2.23608	0.00124506
rs3735338	7	100839401	A	L	na	1	1	1	cgvhd	558	247	0.0967742	0.565341	0.190344	0.00555799	1.76005	1.21199	2.55593	633	291	0.112164	-0.210436	0.198848	0.276286	0.810231	0.548713	1.19639	0.00541078
rs9649394	7	116171510	G	na	na	0	0	0	relapse	491	182	0.089613	-1.33437	0.415343	6.12341e-05	0.263324	0.116666	0.594343	594	199	0.149832	-0.415876	0.230758	0.056997	0.659762	0.419722	1.03708	7.87232e-05
rs2961144	7	143747870	A	I	46	1	1	1	relapse	707	258	0.0678925	0.723782	0.214558	0.002179	2.06222	1.35425	3.14029	805	263	0.0645963	-0.176688	0.26596	0.495231	0.838042	0.497595	1.41142	0.00691307
rs6464573	7	143748098	G	A	46	1	1	1	relapse	707	258	0.0678925	0.723782	0.214558	0.002179	2.06222	1.35425	3.14029	805	263	0.0645963	-0.176688	0.26596	0.495231	0.838042	0.497595	1.41142	0.00691307
rs6464574	7	143748257	G	A	46	1	1	1	relapse	704	256	0.0653409	0.698581	0.223248	0.0043928	2.0109	1.29825	3.11474	794	260	0.0629723	-0.283455	0.284615	0.29847	0.753177	0.431149	1.31573	0.00529436
rs75701347	7	149419635	G	A	71	1	1	0	cgvhd	798	364	0.0802005	-0.752679	0.248464	0.000657979	0.471103	0.289481	0.766677	906	423	0.103753	0.055388	0.154728	0.722283	1.05695	0.780454	1.4314	0.00389237
rs7791608	7	149421773	G	R	71	1	1	0	cgvhd
rs12542903	8	5926658	C	na	64	0	0	0	relapse	552	207	0.110507	-1.09579	0.324242	6.01894e-05	0.334277	0.177054	0.631113	625	218	0.0784	0.578806	0.217052	0.0132552	1.78391	1.16577	2.7298	5.48922e-06
rs62494405	8	5927247	T	na	64	0	0	0	relapse	553	207	0.115732	-1.02983	0.309929	9.86928e-05	0.357066	0.194505	0.655488	622	219	0.0803859	0.514413	0.221054	0.0294496	1.67266	1.08453	2.57972	2.34914e-05
rs33945943	8	9414049	G	R	72	1	0	0	cgvhd
rs34790717	8	9414159	G	G	72	1	0	0	agvhd2	715	466	0.0447552	-0.61757	0.262698	0.00942259	0.539253	0.32224	0.902414	789	490	0.0430925	0.427919	0.209525	0.0550779	1.53406	1.0174	2.3131	0.00155375
rs11249986	8	10172137	A	na	na	0	0	0	cgvhd	704	326	0.0326705	-1.39568	0.450986	7.50781e-05	0.247665	0.102324	0.599449	807	374	0.0346964	0.479382	0.248572	0.0722643	1.61508	0.992212	2.62894	4.88303e-05
rs149255303	8	121967427	TC	na	30	0	0	0	cgvhd	806	362	0.0471464	1.13939	0.222823	1.108e-05	3.12486	2.01911	4.83617	896	415	0.0379464	-0.21465	0.263031	0.398709	0.806824	0.481817	1.35106	7.84083e-05
rs79321547	8	121974183	A	na	30	0	0	0	cgvhd	806	362	0.0471464	1.13939	0.222823	1.108e-05	3.12486	2.01911	4.83617	897	415	0.0379041	-0.217608	0.263032	0.39202	0.804441	0.480393	1.34707	7.55008e-05
rs116342938	8	134478308	C	S	na	1	1	0	agvhd2	810	521	0.0197531	0.803417	0.254739	0.00506438	2.23316	1.35544	3.67924	915	565	0.0163934	-0.482273	0.380364	0.169082	0.617379	0.292941	1.30114	0.00311169
rs4909444	8	139701209	T	D	na	1	0	0	agvhd2	764	491	0.125654	-0.423164	0.149338	0.0027288	0.654971	0.488768	0.87769	858	529	0.12704	0.12647	0.127561	0.328937	1.13482	0.883778	1.45716	0.00483926
rs11166964	8	141262869	T	na	na	0	0	0	cgvhd	807	364	0.0842627	-0.517207	0.215616	0.00962965	0.596183	0.390701	0.909736	909	422	0.0880088	0.290759	0.170117	0.10036	1.33744	0.958227	1.86673	0.00267162
rs11544484	8	144406705	C	V	na	1	1	1	agvhd2	676	435	0.0414201	-1.06547	0.356996	0.000338223	0.344566	0.171156	0.693671	804	502	0.050995	0.0890089	0.201431	0.662783	1.09309	0.736538	1.62225	0.00233112
rs11544484	8	144406705	C	V	na	1	1	1	agvhd2b	676	266	0.0414201	-1.13394	0.503823	0.00607342	0.321763	0.11986	0.863772	804	328	0.050995	0.369286	0.225602	0.120493	1.4467	0.929698	2.25121	0.00169743
rs10815272	9	5689314	A	na	na	0	0	0	cgvhd	466	209	0.0600858	-1.67746	0.505188	7.99425e-06	0.186849	0.0694169	0.502939	561	257	0.14795	-0.0152933	0.170423	0.928373	0.984823	0.705165	1.37539	2.93243e-05
rs7021572	9	18950895	C	E	na	1	1	0	relapse	721	267	0.0596394	-0.837363	0.339273	0.00469791	0.432851	0.222609	0.841654	787	267	0.0609911	0.163193	0.227415	0.483032	1.17726	0.753866	1.83846	0.009799
rs4977493	9	19058483	A	I	31	1	1	1	agvhd3	797	135	0.0928482	-1.05074	0.45575	0.00625049	0.349678	0.143129	0.854302	896	146	0.0725446	0.318092	0.281081	0.278147	1.3745	0.792291	2.38455	0.00624524
rs62622380	9	19058921	A	V	31	1	1	1	agvhd3	794	135	0.0919395	-1.0462	0.455755	0.00652073	0.351271	0.143779	0.8582	896	147	0.0747768	0.351663	0.272479	0.217916	1.42143	0.833271	2.42474	0.00460815
rs4977881	9	20988426	G	E	na	1	1	0	cgvhd	702	321	0.0470085	-0.903824	0.358249	0.00335182	0.405018	0.200691	0.817375	799	371	0.0438048	0.165998	0.224699	0.470912	1.18057	0.760019	1.83383	0.00734723
rs4300086	9	36329300	A	na	32	0	0	0	agvhd2	699	444	0.0844063	-0.738527	0.21004	8.3437e-05	0.477817	0.316572	0.721193	810	503	0.0864198	0.378061	0.150493	0.0168894	1.45945	1.08665	1.96016	7.66195e-06
rs7866562	9	36332099	C	na	32	0	0	0	agvhd2	707	451	0.0876945	-0.713388	0.202191	8.56123e-05	0.489981	0.329664	0.728262	811	502	0.0863132	0.402275	0.149156	0.0105462	1.49522	1.1162	2.00295	4.8684e-06
rs10972866	9	36351694	G	na	32	0	0	0	agvhd2	709	453	0.0874471	-0.713099	0.202171	8.60245e-05	0.490123	0.329772	0.728445	814	502	0.0847666	0.386104	0.150504	0.0148012	1.47124	1.0954	1.97604	7.44894e-06
rs10814377	9	36351800	C	na	32	0	0	0	agvhd2	709	453	0.0874471	-0.712888	0.202172	8.64894e-05	0.490226	0.329841	0.728599	814	502	0.0847666	0.386104	0.150504	0.0148012	1.47124	1.0954	1.97604	7.47052e-06
rs9407035	9	36373329	C	na	32	0	0	0	agvhd2	710	454	0.0873239	-0.714705	0.202158	8.24447e-05	0.489336	0.329251	0.727257	818	504	0.0843521	0.385605	0.150473	0.0149078	1.4705	1.09492	1.97493	7.27596e-06
rs2247795	9	36386587	A	na	32	0	0	0	agvhd2	710	454	0.0873239	-0.714705	0.202158	8.24447e-05	0.489336	0.329251	0.727257	818	504	0.0843521	0.385605	0.150473	0.0149078	1.4705	1.09492	1.97493	7.27596e-06
rs2265347	9	36387015	G	na	32	0	0	0	agvhd2	710	454	0.0873239	-0.714705	0.202158	8.24447e-05	0.489336	0.329251	0.727257	818	504	0.0843521	0.385605	0.150473	0.0149078	1.4705	1.09492	1.97493	7.27596e-06
rs2243933	9	36396769	C	na	32	0	0	0	agvhd2	711	454	0.0872011	-0.711837	0.202156	8.86519e-05	0.490742	0.330198	0.729343	818	504	0.0843521	0.385605	0.150473	0.0149078	1.4705	1.09492	1.97493	7.68507e-06
rs2483653	9	36401868	G	na	32	0	0	0	agvhd2	711	454	0.0872011	-0.711837	0.202156	8.86519e-05	0.490742	0.330198	0.729343	818	504	0.0843521	0.385605	0.150473	0.0149078	1.4705	1.09492	1.97493	7.68507e-06
rs2183265	9	36411109	A	na	32	0	0	0	agvhd2	711	454	0.0872011	-0.711837	0.202156	8.86519e-05	0.490742	0.330198	0.729343	818	504	0.0843521	0.385605	0.150473	0.0149078	1.4705	1.09492	1.97493	7.68507e-06
rs10972892	9	36418280	G	na	32	0	0	0	agvhd2	711	454	0.0872011	-0.711837	0.202156	8.86519e-05	0.490742	0.330198	0.729343	817	503	0.0844553	0.38658	0.150491	0.0146778	1.47194	1.09595	1.97692	7.54212e-06
rs3739524	9	79320095	G	F	33	1	1	1	agvhd2
rs2077181	9	79320847	C	E	33	1	1	1	agvhd2	803	519	0.103362	-0.493494	0.162839	0.00115683	0.61049	0.443677	0.840021	902	558	0.0997783	0.171361	0.135739	0.216958	1.18692	0.909657	1.54869	0.00152818
rs11145017	9	79324955	T	I	33	1	1	1	agvhd2	805	521	0.103106	-0.495403	0.162812	0.00110039	0.609325	0.442854	0.838374	903	559	0.0996678	0.17135	0.135724	0.216942	1.18691	0.909674	1.54863	0.00147634
rs62572859	9	96097669	T	R	na	1	0	0	agvhd3	807	136	0.094176	-1.08335	0.455679	0.00457313	0.33846	0.138556	0.82678	908	148	0.0704846	0.267988	0.290438	0.373693	1.30733	0.739877	2.31	0.00760974
rs7023854	9	104291812	T	na	na	0	0	0	agvhd2	514	319	0.11284	-0.86225	0.226142	1.51444e-05	0.422211	0.27104	0.657696	579	335	0.129534	0.190514	0.155965	0.232454	1.20987	0.891208	1.64248	7.00612e-05
rs41278435	9	113168501	G	P	73	1	0	0	agvhd2	813	523	0.0356704	-0.787121	0.304851	0.00321491	0.455153	0.250417	0.827279	919	567	0.0304679	0.196093	0.233404	0.414943	1.21664	0.769988	1.92238	0.0090155
rs76469101	9	113191597	A	I	73	1	0	0	agvhd2
rs2250242	9	117103973	A	S	na	1	0	0	agvhd2b	710	287	0.119718	-0.525727	0.213262	0.00797516	0.591125	0.389177	0.897866	817	336	0.111383	0.183597	0.166685	0.281808	1.20153	0.866663	1.66579	0.00758144
rs3748176	9	117124731	A	L	na	1	0	0	agvhd2b	706	283	0.120397	-0.597663	0.222048	0.00338653	0.550095	0.355981	0.850059	809	326	0.116193	0.186879	0.167049	0.274435	1.20548	0.868891	1.67246	0.00377853
rs5900747	9	130170158	A	na	34	1	1	1	relapse	475	172	0.0884211	-1.40867	0.454015	8.332e-05	0.244468	0.100405	0.595234	571	192	0.138354	0.248991	0.186953	0.194728	1.28273	0.889197	1.85043	2.98743e-05
rs13292096	9	130191186	T	I	34	1	1	1	relapse
rs4504745	9	130197414	G	G	34	1	1	1	relapse	712	253	0.0983146	-0.606238	0.251271	0.00837919	0.545399	0.333294	0.892483	812	263	0.103448	0.330553	0.183873	0.0843941	1.39174	0.970603	1.9956	0.00177479
rs2243906	9	130219669	T	I	34	1	1	1	relapse
rs3814596	10	3207632	G	S	na	1	1	0	cgvhd	805	362	0.124224	-0.516746	0.185274	0.00274908	0.596458	0.414831	0.857608	902	420	0.119734	0.102128	0.1425	0.479042	1.10752	0.837635	1.46437	0.00711357
rs7895850	10	17659149	G	Q	na	1	0	0	agvhd2	570	358	0.0491228	-0.977386	0.337806	0.000655726	0.376293	0.19408	0.72958	630	362	0.0761905	0.102607	0.190664	0.595727	1.10806	0.762544	1.61012	0.00282088
rs7895850	10	17659149	C	E	na	1	0	0	agvhd2	571	359	0.0507881	-0.88886	0.320908	0.0013358	0.411124	0.219185	0.771143	630	362	0.0761905	0.102607	0.190664	0.595727	1.10806	0.762544	1.61012	0.00483419
rs9417900	10	19444182	C	na	na	0	0	0	agvhd2b	707	292	0.0466761	1.08525	0.206697	5.08444e-06	2.96017	1.97411	4.43874	798	322	0.0338346	-0.545163	0.382159	0.118524	0.579747	0.274118	1.22614	3.03768e-05
rs11387137	10	28592116	CA	na	na	0	0	0	agvhd3	768	125	0.121094	1.06556	0.205198	2.40685e-06	2.90247	1.94133	4.33946	859	143	0.117579	-0.302265	0.290889	0.278811	0.739142	0.417944	1.30719	6.49232e-05
rs12268753	10	53818149	C	na	na	0	0	0	relapse	541	205	0.134935	0.760951	0.175123	5.90102e-05	2.14031	1.51848	3.01678	605	208	0.115702	-0.355173	0.240762	0.121501	0.701052	0.43733	1.12381	9.44573e-05
rs4935502	10	55955444	G	A	na	1	1	0	cgvhd	814	369	0.109337	0.447102	0.159225	0.00793719	1.56377	1.14456	2.13653	906	425	0.103753	-0.145996	0.159235	0.349929	0.864162	0.632487	1.1807	0.0085594
rs74152886	10	109516574	C	na	35	0	0	0	agvhd2	730	475	0.0315068	-1.66292	0.502296	6.81081e-06	0.189585	0.0708337	0.507418	809	509	0.0321384	0.410337	0.222987	0.0834482	1.50733	0.973637	2.33355	6.61913e-06
rs12256841	10	109516770	C	na	35	0	0	0	agvhd2	729	475	0.0315501	-1.66316	0.502296	6.78229e-06	0.189539	0.0708166	0.507295	807	507	0.0322181	0.40998	0.223004	0.0837206	1.50679	0.973255	2.3328	6.66501e-06
rs74155304	10	109530655	G	na	35	0	0	0	agvhd2	729	475	0.0315501	-1.66566	0.502297	6.50048e-06	0.189065	0.0706396	0.50603	812	512	0.0320197	0.318821	0.228165	0.182928	1.3755	0.879517	2.1512	2.15263e-05
rs10787043	10	109536551	A	na	35	0	0	0	agvhd2	717	464	0.0543933	-0.99812	0.292708	5.61467e-05	0.368572	0.207665	0.654154	802	498	0.042394	0.333312	0.201509	0.115214	1.39558	0.940216	2.07149	8.39809e-05
rs10748960	10	109537415	A	na	35	0	0	0	agvhd2	718	464	0.0543175	-0.995323	0.292706	5.93849e-05	0.369604	0.208248	0.655984	803	499	0.0423412	0.332709	0.201498	0.115824	1.39474	0.939671	2.0702	8.73436e-05
rs7900858	10	109538400	C	na	35	0	0	0	agvhd2	720	466	0.0541667	-0.998068	0.29269	5.60877e-05	0.368591	0.207683	0.654164	805	501	0.042236	0.329326	0.201474	0.119361	1.39003	0.93654	2.06311	8.81515e-05
rs4431960	10	109539095	C	na	35	0	0	0	agvhd2	712	461	0.0547753	-0.997884	0.292733	5.65771e-05	0.368659	0.207704	0.65434	798	499	0.0426065	0.322842	0.201493	0.126486	1.38105	0.930452	2.04985	9.51603e-05
rs4431961	10	109539279	C	na	35	0	0	0	agvhd2	722	467	0.0540166	-0.996616	0.29268	5.76883e-05	0.369127	0.207989	0.655103	807	502	0.0421314	0.329643	0.201463	0.119006	1.39047	0.936857	2.06372	8.93288e-05
rs11196400	10	115393948	T	N	na	1	0	0	agvhd2	811	522	0.0937115	-0.435643	0.166549	0.00537351	0.646848	0.466695	0.896544	910	565	0.0978022	0.155275	0.135578	0.26173	1.16798	0.895424	1.5235	0.00532424
rs2736911	10	124214355	T	na	na	0	0	0	agvhd2b	802	326	0.0935162	-0.55771	0.225654	0.00728582	0.572519	0.367883	0.890984	907	362	0.110254	0.245344	0.154998	0.124556	1.27806	0.943223	1.73176	0.00238753
rs3213706	11	22881002	T	Q	na	1	0	0	cgvhd	534	235	0.132959	0.509504	0.175835	0.00620358	1.66447	1.17924	2.34936	604	275	0.140728	-0.161647	0.17884	0.356562	0.850742	0.599193	1.20789	0.00748584
rs2705430	11	37947004	T	na	36	0	0	0	agvhd2	807	519	0.0594796	-0.801411	0.233913	9.78253e-05	0.448695	0.283688	0.709679	910	562	0.0824176	0.223348	0.148249	0.143881	1.25026	0.93499	1.67182	9.1246e-05
rs2618291	11	37950922	G	na	36	0	0	0	agvhd2	807	519	0.0594796	-0.801411	0.233913	9.78253e-05	0.448695	0.283688	0.709679	907	560	0.0826902	0.222467	0.148275	0.145483	1.24915	0.934118	1.67044	9.26607e-05
rs34326320	11	43974944	G	na	37	0	0	0	relapse	805	295	0.115528	0.675332	0.159528	8.8895e-05	1.96469	1.43714	2.68588	892	297	0.11435	-0.5595	0.226373	0.00734914	0.571495	0.366707	0.890646	3.03811e-06
rs1401317	11	43975742	A	na	37	0	0	0	relapse	807	295	0.115242	0.679631	0.159533	8.08156e-05	1.97315	1.44332	2.69747	899	299	0.114572	-0.573687	0.226316	0.00586422	0.563444	0.361582	0.878001	2.14658e-06
rs10896563	11	56756399	T	V	na	1	0	0	agvhd2	812	522	0.0628079	0.494741	0.161058	0.00410131	1.64007	1.1961	2.24884	907	562	0.0650496	-0.211593	0.182045	0.230325	0.809294	0.56643	1.15629	0.00344364
rs542998	11	63487386	T	V	na	1	0	0	agvhd2	799	516	0.136421	-0.342276	0.137383	0.00926038	0.710152	0.542512	0.929596	894	556	0.110738	0.358394	0.125618	0.00633465	1.43103	1.11872	1.83053	0.000168529
rs542998	11	63487386	T	V	na	1	0	0	agvhd2b	799	327	0.136421	-0.625821	0.19458	0.000455831	0.534822	0.365241	0.783139	894	363	0.110738	0.289388	0.156356	0.0741421	1.33561	0.983075	1.81456	0.000200876
rs604799	11	78513108	G	na	na	0	0	0	agvhd3	777	130	0.153153	0.838121	0.196095	6.73862e-05	2.31202	1.57424	3.39555	862	142	0.12645	-0.506902	0.301715	0.0713679	0.602359	0.333449	1.08813	7.38143e-05
rs302646	11	87908448	A	na	na	0	0	0	cgvhd	805	364	0.106832	0.459089	0.156842	0.00565204	1.58263	1.16379	2.15222	908	424	0.0980176	-0.207293	0.172183	0.215429	0.812781	0.579974	1.13904	0.00411159
rs1988482	11	110708474	A	na	38	0	0	0	agvhd2	545	344	0.126606	-0.788303	0.200819	1.15177e-05	0.454616	0.306693	0.673884	599	343	0.126878	0.259682	0.15434	0.102869	1.29652	0.958079	1.75451	2.47797e-05
rs10891179	11	110712517	C	na	38	0	0	0	agvhd2	534	336	0.132959	-0.862267	0.201052	1.30765e-06	0.422204	0.284698	0.626125	603	343	0.134328	0.132671	0.154313	0.397417	1.14187	0.843848	1.54516	6.67577e-05
rs2564872	11	112123095	A	S	na	1	1	0	agvhd2	769	499	0.135241	-0.412933	0.14194	0.00215836	0.661707	0.501007	0.873952	860	526	0.154651	0.0848646	0.116298	0.469744	1.08857	0.866686	1.36726	0.00608854
rs2564872	11	112123095	A	S	na	1	1	0	agvhd2b	769	315	0.135241	-0.538277	0.194918	0.00296009	0.583753	0.398393	0.855356	860	339	0.154651	0.107302	0.144226	0.462192	1.11327	0.839138	1.47696	0.00642717
rs11601425	11	113570385	T	Q	na	1	0	0	agvhd2b	806	327	0.0781638	-0.849355	0.283086	0.000590096	0.427691	0.245562	0.7449	908	366	0.0947137	-0.0105474	0.182502	0.953847	0.989508	0.691943	1.41504	0.00923915
rs11601425	11	113570385	T	Q	na	1	0	0	agvhd3	806	131	0.0781638	-1.80053	0.712585	0.000461414	0.165211	0.0408766	0.667734	908	152	0.0947137	0.167085	0.264302	0.536279	1.18185	0.704021	1.98401	0.00138396
rs3135507	11	116661488	T	M	na	1	1	1	cgvhd	808	362	0.029703	-0.951725	0.38185	0.00338434	0.386074	0.182656	0.816034	904	425	0.0265487	0.307276	0.281859	0.298302	1.35972	0.782574	2.3625	0.00619647
rs740839	12	6338637	T	na	na	0	0	0	agvhd2	494	308	0.0728745	0.930202	0.193733	2.00516e-05	2.53502	1.7341	3.70587	564	325	0.132979	-0.33703	0.178976	0.0490933	0.713888	0.502669	1.01386	9.93715e-05
rs1359082	12	10163375	C	T	na	1	0	0	relapse	694	248	0.0936599	-0.725203	0.275317	0.00328946	0.484226	0.282289	0.830621	773	261	0.0905563	0.163414	0.206711	0.439206	1.17752	0.78526	1.76574	0.0079118
rs138716532	12	12544021	G	na	39	0	0	0	agvhd3	804	133	0.0845771	-2.60595	1.0038	1.4837e-05	0.0738329	0.0103229	0.52808	898	151	0.0812918	0.222154	0.272072	0.427932	1.24876	0.732635	2.1285	8.27274e-05
rs888198	12	12549503	A	na	39	0	0	0	agvhd3	805	133	0.0881988	-2.65328	1.0038	8.33127e-06	0.0704196	0.00984563	0.503667	900	152	0.0811111	0.216753	0.271974	0.438776	1.24204	0.728829	2.11662	6.04696e-05
rs7306292	12	12550021	T	na	39	0	0	0	agvhd3	807	133	0.0879802	-2.65017	1.0038	8.66043e-06	0.0706392	0.00987635	0.505238	904	152	0.0818584	0.205375	0.271974	0.462504	1.22799	0.720584	2.09268	6.74642e-05
rs73283441	12	12553586	A	na	na	0	0	0	agvhd3	774	127	0.139535	-1.47483	0.456318	3.95546e-05	0.228818	0.0935543	0.559648	877	148	0.115165	0.308456	0.231069	0.19802	1.36132	0.865507	2.14117	8.14611e-05
rs16908006	12	12555720	G	na	39	0	0	0	agvhd3	796	132	0.089196	-2.65902	1.00383	7.7913e-06	0.0700166	0.00978872	0.500813	893	151	0.0828667	0.200151	0.272072	0.473802	1.22159	0.716691	2.08217	6.54389e-05
rs16908019	12	12558145	A	na	39	1	0	0	agvhd3	804	133	0.0895522	-2.67115	1.0038	6.65632e-06	0.0691726	0.00967127	0.494749	900	152	0.0822222	0.20043	0.271974	0.47306	1.22193	0.717029	2.08235	5.97163e-05
rs708167	12	27234999	C	V	na	1	1	0	agvhd2b	748	312	0.144385	0.437677	0.143695	0.00362721	1.5491	1.16887	2.05303	830	331	0.125301	-0.148181	0.172442	0.381142	0.862275	0.614979	1.20901	0.00803496
rs61730614	12	52818377	T	Q	na	1	0	0	agvhd2	806	518	0.0955335	0.509168	0.135666	0.000430112	1.66391	1.2754	2.17075	902	559	0.115299	-0.029927	0.131945	0.819892	0.970516	0.749357	1.25695	0.00452595
rs61730614	12	52818377	T	Q	na	1	0	0	agvhd2b	806	327	0.0955335	0.612042	0.160752	0.000405923	1.84419	1.34577	2.52721	902	362	0.115299	-0.182838	0.173515	0.280318	0.832903	0.592783	1.17029	0.000806924
rs2232386	12	52827740	C	A	na	1	0	0	agvhd2b	810	330	0.0753086	0.578688	0.178944	0.00269908	1.7837	1.25603	2.53303	911	367	0.0911087	-0.125623	0.187717	0.495877	0.881947	0.610457	1.27418	0.00693889
rs7484845	12	103709765	T	na	na	0	0	0	agvhd2	698	451	0.0372493	0.978599	0.210807	5.09698e-05	2.66073	1.76018	4.02201	791	501	0.0328698	-0.42819	0.292243	0.116153	0.651687	0.367517	1.15558	5.38204e-05
rs7307331	12	118509191	A	Y	na	1	1	1	agvhd3	774	131	0.131783	-1.06154	0.388498	0.00129101	0.345921	0.161541	0.740753	855	143	0.148538	0.103371	0.227627	0.653556	1.1089	0.709796	1.73242	0.00546382
rs581515	12	121233250	G	na	na	0	0	0	cgvhd	821	372	0.0389769	-1.41093	0.45044	5.62913e-05	0.243916	0.100883	0.589743	925	431	0.0454054	0.307316	0.214425	0.170634	1.35977	0.893189	2.07009	7.30375e-05
rs9512271	13	27156307	T	na	40	0	0	0	relapse	800	291	0.14375	0.647832	0.143416	2.28696e-05	1.91139	1.44302	2.53179	905	302	0.121547	-0.245278	0.184499	0.169908	0.782487	0.54504	1.12338	8.86363e-05
rs9512277	13	27165067	G	na	40	0	0	0	relapse	796	288	0.14196	0.663918	0.144454	1.70394e-05	1.94239	1.46344	2.57809	903	300	0.120709	-0.25243	0.187084	0.163125	0.776911	0.538422	1.12104	6.8482e-05
rs9512278	13	27166750	A	na	40	0	0	0	relapse	800	291	0.14375	0.647832	0.143416	2.28696e-05	1.91139	1.44302	2.53179	906	302	0.121413	-0.243411	0.1845	0.173286	0.783949	0.546058	1.12548	9.18149e-05
rs9507745	13	27185106	T	na	40	0	0	0	relapse	796	290	0.143216	0.646946	0.144368	2.67271e-05	1.9097	1.43905	2.53427	904	302	0.121681	-0.24474	0.184499	0.170875	0.782908	0.545333	1.12398	9.78649e-05
rs2839908	13	27203020	A	na	40	0	0	0	relapse	800	292	0.1425	0.662846	0.143373	1.51028e-05	1.94031	1.46497	2.56987	906	302	0.122517	-0.22034	0.182101	0.213191	0.802246	0.561436	1.14634	9.75791e-05
rs41386748	13	27213565	T	na	40	0	0	0	relapse	800	292	0.1425	0.662846	0.143373	1.51028e-05	1.94031	1.46497	2.56987	906	302	0.122517	-0.22034	0.182101	0.213191	0.802246	0.561436	1.14634	9.75791e-05
rs9512299	13	27215521	A	na	40	0	0	0	relapse	800	292	0.1425	0.662846	0.143373	1.51028e-05	1.94031	1.46497	2.56987	906	302	0.122517	-0.22034	0.182101	0.213191	0.802246	0.561436	1.14634	9.75791e-05
rs7331242	13	27217315	G	na	40	0	0	0	relapse	794	289	0.142317	0.670854	0.143574	1.23383e-05	1.95591	1.47617	2.59156	902	302	0.121951	-0.223474	0.182106	0.206583	0.799735	0.559674	1.14277	8.06344e-05
rs9512300	13	27219268	G	na	40	0	0	0	relapse	800	292	0.1425	0.662846	0.143373	1.51028e-05	1.94031	1.46497	2.56987	905	302	0.122652	-0.221934	0.1821	0.209803	0.800968	0.560542	1.14452	9.47824e-05
rs10715846	13	27220875	A	na	40	0	0	0	relapse	800	292	0.1425	0.662846	0.143373	1.51028e-05	1.94031	1.46497	2.56987	905	302	0.122652	-0.221934	0.1821	0.209803	0.800968	0.560542	1.14452	9.47824e-05
rs71820047	13	27222108	T	na	40	0	0	0	relapse	800	292	0.1425	0.662846	0.143373	1.51028e-05	1.94031	1.46497	2.56987	904	302	0.122788	-0.224131	0.182101	0.205202	0.79921	0.559311	1.14201	9.09824e-05
rs61945621	13	27223329	A	na	40	0	0	0	relapse	789	288	0.140684	0.676774	0.144518	1.20568e-05	1.96752	1.48219	2.61177	895	299	0.124022	-0.226673	0.182215	0.200285	0.797181	0.557767	1.13936	7.35032e-05
rs1078631	13	27256078	C	na	40	0	0	0	relapse	788	287	0.14467	0.636585	0.144538	3.5741e-05	1.89002	1.42375	2.50899	900	301	0.125556	-0.248699	0.182147	0.158607	0.779815	0.545689	1.11439	9.8834e-05
rs8002697	13	28143229	G	P	na	1	1	0	relapse	730	272	0.110959	0.542262	0.169566	0.00269349	1.71989	1.23357	2.39794	804	268	0.114428	-0.204337	0.203011	0.301009	0.815188	0.547585	1.21357	0.00412352
rs1280913	13	71376679	A	na	na	0	0	0	relapse	706	265	0.0651558	0.857577	0.19148	5.78285e-05	2.35744	1.61976	3.43109	799	273	0.0988736	-0.550919	0.250478	0.0169886	0.57642	0.352799	0.941782	3.97035e-06
rs3783185	13	100518580	A	I	na	1	1	0	agvhd2	772	498	0.143782	-0.438649	0.140904	0.000995334	0.644907	0.48928	0.850036	879	545	0.143345	0.162996	0.118651	0.177645	1.17703	0.932803	1.4852	0.00102415
rs1897794	13	105262426	C	na	na	0	0	0	relapse	506	189	0.120553	0.841655	0.18217	2.26889e-05	2.3202	1.62353	3.31583	589	201	0.129032	-0.347842	0.235712	0.122141	0.706211	0.444931	1.12092	3.98021e-05
rs911973	13	109438084	A	E	na	1	1	1	cgvhd	820	371	0.0317073	-1.01802	0.41173	0.00320524	0.361311	0.161217	0.809754	925	430	0.0335135	0.340204	0.240907	0.179552	1.40523	0.876364	2.25327	0.00203554
rs14752	14	23034026	G	E	41	1	1	0	agvhd2	815	523	0.0466258	0.532799	0.185467	0.0077515	1.70369	1.18446	2.45056	920	568	0.051087	-0.34756	0.208651	0.0787476	0.706409	0.469299	1.06332	0.00158558
rs1051154	14	23044004	T	na	41	1	1	0	agvhd2	815	523	0.0466258	0.532799	0.185467	0.0077515	1.70369	1.18446	2.45056	920	568	0.0521739	-0.375405	0.20865	0.0564923	0.687011	0.456412	1.03412	0.00111926
rs34320241	14	35237939	C	na	na	0	0	0	cgvhd	531	230	0.079096	-0.771535	0.309113	0.00489522	0.462303	0.252235	0.847322	593	270	0.0978078	0.313023	0.191248	0.115768	1.36755	0.94005	1.98947	0.00148306
rs2807793	14	43623380	A	na	na	0	0	0	agvhd2	481	309	0.126819	-0.76137	0.212782	6.72942e-05	0.467026	0.307764	0.708704	557	315	0.141831	0.246115	0.151789	0.114775	1.27905	0.949907	1.72223	9.40794e-05
rs1127392	14	74388908	T	D	82	1	1	1	agvhd3
rs8500	14	74428445	G	V	82	1	1	1	agvhd3	726	120	0.133609	0.675958	0.221599	0.00434205	1.96592	1.27331	3.03525	824	133	0.121359	-0.365044	0.302664	0.204791	0.694166	0.383557	1.25631	0.00403524
rs17783366	14	76543004	A	N	na	1	0	0	agvhd2	761	489	0.141919	0.342738	0.12053	0.00619931	1.4088	1.11238	1.78421	867	533	0.128028	-0.163959	0.13419	0.212194	0.848777	0.652482	1.10412	0.00470744
rs12434850	14	77479580	T	na	42	0	0	0	agvhd2	786	506	0.128499	0.588391	0.12046	4.84065e-06	1.80109	1.42232	2.28072	880	541	0.136364	-0.180352	0.128145	0.150163	0.834976	0.649523	1.07338	1.23864e-05
rs61991613	14	77482394	A	na	42	0	0	0	agvhd2	779	501	0.127086	0.600855	0.121158	3.57622e-06	1.82368	1.43819	2.31249	865	530	0.136416	-0.201784	0.129939	0.111381	0.817271	0.63352	1.05432	6.22069e-06
rs10532993	14	78286647	G	na	61	0	0	0	agvhd2b	718	298	0.0598886	0.875693	0.192883	5.05594e-05	2.40054	1.64484	3.50343	805	326	0.0583851	-0.653315	0.294168	0.0136941	0.520318	0.292326	0.926125	4.06034e-06
rs11159290	14	78289694	A	na	61	0	0	0	agvhd2b	721	298	0.0596394	0.881356	0.192886	4.57598e-05	2.41417	1.65417	3.52335	812	330	0.0578818	-0.656019	0.294099	0.0132348	0.518913	0.291576	0.923501	3.5182e-06
rs3742717	14	93118668	T	M	na	1	0	0	agvhd2	557	349	0.116697	0.483601	0.151731	0.00261338	1.6219	1.20467	2.18364	624	358	0.128205	-0.224603	0.169643	0.172792	0.798833	0.572866	1.11393	0.00177498
rs4905101	14	94338733	T	na	na	0	0	0	agvhd2	700	449	0.0828571	0.736095	0.149488	7.12093e-06	2.08777	1.55753	2.79852	785	480	0.0802548	-0.1401	0.169102	0.398124	0.869271	0.624041	1.21087	9.25264e-05
rs2273906	14	102898363	T	S	na	1	1	1	agvhd2	817	526	0.0244798	-1.29511	0.449523	0.000278524	0.273867	0.113474	0.66097	921	569	0.0314875	0.369574	0.222428	0.116071	1.44712	0.935771	2.23789	0.000164636
rs76246995	14	102899529	C	na	43	0	0	0	agvhd2	817	526	0.0232558	-1.50771	0.50208	7.54641e-05	0.221417	0.0827622	0.592366	921	569	0.0314875	0.369574	0.222428	0.116071	1.44712	0.935771	2.23789	5.5165e-05
rs146719166	14	102899865	T	na	43	0	0	0	agvhd2	817	526	0.0232558	-1.50771	0.50208	7.54641e-05	0.221417	0.0827622	0.592366	921	569	0.0314875	0.369574	0.222428	0.116071	1.44712	0.935771	2.23789	5.5165e-05
rs141189501	14	102903459	GA	na	43	0	0	0	agvhd2	815	524	0.0233129	-1.50545	0.502087	7.79983e-05	0.221918	0.0829482	0.593714	919	569	0.031556	0.367701	0.222428	0.11783	1.44441	0.93402	2.2337	5.75175e-05
rs117964569	14	102904986	A	na	43	0	0	0	agvhd2	817	526	0.0232558	-1.50771	0.50208	7.54641e-05	0.221417	0.0827622	0.592366	921	569	0.0314875	0.369574	0.222428	0.116071	1.44712	0.935771	2.23789	5.5165e-05
rs17791446	14	102906029	A	na	43	0	0	0	agvhd2	817	526	0.0232558	-1.50771	0.50208	7.54641e-05	0.221417	0.0827622	0.592366	921	569	0.0314875	0.369574	0.222428	0.116071	1.44712	0.935771	2.23789	5.5165e-05
rs77271846	14	102910512	G	na	43	0	0	0	agvhd2	817	526	0.0232558	-1.50771	0.50208	7.54641e-05	0.221417	0.0827622	0.592366	921	569	0.0314875	0.369574	0.222428	0.116071	1.44712	0.935771	2.23789	5.5165e-05
rs77362648	14	102910538	C	na	43	0	0	0	agvhd2	817	526	0.0232558	-1.50771	0.50208	7.54641e-05	0.221417	0.0827622	0.592366	921	569	0.0314875	0.369574	0.222428	0.116071	1.44712	0.935771	2.23789	5.5165e-05
rs2273908	14	102911988	G	na	43	0	0	0	agvhd2	817	526	0.0232558	-1.50771	0.50208	7.54641e-05	0.221417	0.0827622	0.592366	921	569	0.0314875	0.369574	0.222428	0.116071	1.44712	0.935771	2.23789	5.5165e-05
rs2273909	14	102911989	T	na	43	0	0	0	agvhd2	817	526	0.0232558	-1.50771	0.50208	7.54641e-05	0.221417	0.0827622	0.592366	921	569	0.0314875	0.369574	0.222428	0.116071	1.44712	0.935771	2.23789	5.5165e-05
rs145804008	14	102912690	G	na	43	0	0	0	agvhd2	817	526	0.0232558	-1.50771	0.50208	7.54641e-05	0.221417	0.0827622	0.592366	921	569	0.0314875	0.369574	0.222428	0.116071	1.44712	0.935771	2.23789	5.5165e-05
rs75646050	14	102914455	G	na	43	0	0	0	agvhd2	815	524	0.0233129	-1.50541	0.502087	7.80453e-05	0.221927	0.0829516	0.593739	916	566	0.0305677	0.377771	0.222447	0.108651	1.45903	0.943437	2.25639	5.18243e-05
rs138340720	14	102921847	A	na	43	0	0	0	agvhd2	816	525	0.0232843	-1.50652	0.502084	7.67847e-05	0.22168	0.0828598	0.593074	921	569	0.0314875	0.369574	0.222428	0.116071	1.44712	0.935771	2.23789	5.59834e-05
rs115563083	14	102922242	A	na	43	0	0	0	agvhd2	816	525	0.0232843	-1.50652	0.502084	7.67847e-05	0.22168	0.0828598	0.593074	921	569	0.0314875	0.369574	0.222428	0.116071	1.44712	0.935771	2.23789	5.59834e-05
rs146402295	14	102924966	C	na	43	0	0	0	agvhd2	816	525	0.0232843	-1.50652	0.502084	7.67847e-05	0.22168	0.0828598	0.593074	919	568	0.031556	0.371547	0.222436	0.114252	1.44998	0.937605	2.24234	5.48283e-05
rs117484368	14	102927002	A	na	43	0	0	0	agvhd2	816	525	0.0232843	-1.50652	0.502084	7.67847e-05	0.22168	0.0828598	0.593074	918	567	0.0315904	0.372464	0.222444	0.11342	1.45131	0.93845	2.24444	5.4412e-05
rs139376313	14	102927187	G	na	43	0	0	0	agvhd2	816	525	0.0232843	-1.50652	0.502084	7.67847e-05	0.22168	0.0828598	0.593074	918	567	0.0315904	0.372464	0.222444	0.11342	1.45131	0.93845	2.24444	5.4412e-05
rs118165340	14	102927439	C	na	43	0	0	0	agvhd2	816	525	0.0232843	-1.50652	0.502084	7.67847e-05	0.22168	0.0828598	0.593074	918	567	0.0315904	0.372464	0.222444	0.11342	1.45131	0.93845	2.24444	5.4412e-05
rs117538172	14	102932182	C	na	43	0	0	0	agvhd2	816	525	0.0232843	-1.50652	0.502084	7.67847e-05	0.22168	0.0828598	0.593074	918	567	0.0315904	0.372464	0.222444	0.11342	1.45131	0.93845	2.24444	5.4412e-05
rs78595598	14	102936396	T	na	43	0	0	0	agvhd2	816	525	0.0232843	-1.50652	0.502084	7.67847e-05	0.22168	0.0828598	0.593074	918	567	0.0315904	0.372464	0.222444	0.11342	1.45131	0.93845	2.24444	5.4412e-05
rs78088716	14	102939411	G	na	43	0	0	0	agvhd2	816	525	0.0232843	-1.50652	0.502084	7.67847e-05	0.22168	0.0828598	0.593074	918	567	0.0315904	0.372464	0.222444	0.11342	1.45131	0.93845	2.24444	5.4412e-05
rs117309961	14	102942631	T	na	43	0	0	0	agvhd2	816	525	0.0232843	-1.50652	0.502084	7.67847e-05	0.22168	0.0828598	0.593074	917	566	0.0305344	0.327631	0.227729	0.171016	1.38768	0.888058	2.16838	9.96619e-05
rs183338679	14	102944186	A	na	43	0	0	0	agvhd2	816	525	0.0232843	-1.50652	0.502084	7.67847e-05	0.22168	0.0828598	0.593074	917	566	0.0305344	0.327631	0.227729	0.171016	1.38768	0.888058	2.16838	9.96619e-05
rs80191831	14	102945729	T	na	43	0	0	0	agvhd2	816	525	0.0232843	-1.50652	0.502084	7.67847e-05	0.22168	0.0828598	0.593074	917	566	0.0305344	0.327631	0.227729	0.171016	1.38768	0.888058	2.16838	9.96619e-05
rs117140772	14	102945940	C	na	43	0	0	0	agvhd2	816	525	0.0232843	-1.50652	0.502084	7.67847e-05	0.22168	0.0828598	0.593074	917	566	0.0305344	0.327631	0.227729	0.171016	1.38768	0.888058	2.16838	9.96619e-05
rs76244984	14	102948858	C	na	43	0	0	0	agvhd2	817	526	0.0232558	-1.50771	0.50208	7.54641e-05	0.221417	0.0827622	0.592366	917	566	0.0305344	0.327631	0.227729	0.171016	1.38768	0.888058	2.16838	9.82799e-05
rs117569011	14	102949439	T	na	43	0	0	0	agvhd2	817	526	0.0232558	-1.50771	0.50208	7.54641e-05	0.221417	0.0827622	0.592366	917	566	0.0305344	0.327631	0.227729	0.171016	1.38768	0.888058	2.16838	9.82799e-05
rs117817378	14	102949593	C	na	43	0	0	0	agvhd2	817	526	0.0232558	-1.50771	0.50208	7.54641e-05	0.221417	0.0827622	0.592366	917	566	0.0305344	0.327631	0.227729	0.171016	1.38768	0.888058	2.16838	9.82799e-05
rs189203992	14	102950269	A	na	43	0	0	0	agvhd2	817	526	0.0232558	-1.50771	0.50208	7.54641e-05	0.221417	0.0827622	0.592366	917	566	0.0305344	0.327631	0.227729	0.171016	1.38768	0.888058	2.16838	9.82799e-05
rs117042657	14	102951084	T	na	43	0	0	0	agvhd2	817	526	0.0232558	-1.50771	0.50208	7.54641e-05	0.221417	0.0827622	0.592366	915	565	0.0284153	0.389486	0.233457	0.115782	1.47622	0.934175	2.33278	6.52752e-05
rs142370084	14	102954737	T	na	43	0	0	0	agvhd2	817	526	0.0232558	-1.50771	0.50208	7.54641e-05	0.221417	0.0827622	0.592366	917	566	0.0305344	0.326021	0.227729	0.173025	1.38544	0.88663	2.16489	9.97286e-05
rs147871465	14	102954797	T	na	43	0	0	0	agvhd2	817	526	0.0232558	-1.50771	0.50208	7.54641e-05	0.221417	0.0827622	0.592366	917	566	0.0305344	0.326021	0.227729	0.173025	1.38544	0.88663	2.16489	9.97286e-05
rs143512080	14	102955444	G	na	43	0	0	0	agvhd2	817	526	0.0232558	-1.50771	0.50208	7.54641e-05	0.221417	0.0827622	0.592366	917	566	0.0305344	0.326021	0.227729	0.173025	1.38544	0.88663	2.16489	9.97286e-05
rs118054441	14	102956446	A	na	43	0	0	0	agvhd2	817	526	0.0232558	-1.50771	0.50208	7.54641e-05	0.221417	0.0827622	0.592366	917	566	0.0305344	0.326021	0.227729	0.173025	1.38544	0.88663	2.16489	9.97286e-05
rs77811883	14	102959357	T	na	43	0	0	0	agvhd2	817	526	0.0232558	-1.50771	0.50208	7.54641e-05	0.221417	0.0827622	0.592366	917	566	0.0305344	0.326021	0.227729	0.173025	1.38544	0.88663	2.16489	9.97286e-05
rs118020140	14	102961556	T	na	43	0	0	0	agvhd2	815	526	0.0233129	-1.51031	0.502081	7.27014e-05	0.220841	0.0825469	0.590827	914	564	0.0317287	0.359807	0.222467	0.125538	1.43305	0.926604	2.21631	5.94733e-05
rs55672213	14	102993274	G	na	na	0	0	0	agvhd2	806	517	0.0384615	-1.12792	0.336404	4.59633e-05	0.323707	0.167417	0.6259	908	560	0.0429515	0.379144	0.190756	0.0600722	1.46103	1.00528	2.12342	1.95125e-05
rs28927675	14	74404756	T	K	82	1	1	1	agvhd3
rs11630817	15	38853903	T	na	na	0	0	0	cgvhd	813	365	0.0307503	1.27691	0.251194	1.91229e-05	3.58553	2.19146	5.86643	903	422	0.0465116	-0.394442	0.255037	0.099895	0.674056	0.408888	1.11119	7.95749e-06
rs2307105	15	40265799	A	E	na	1	0	0	relapse	819	299	0.040293	-1.43815	0.503503	0.000221137	0.237367	0.0884767	0.636811	919	308	0.04679	-0.0333293	0.273561	0.90254	0.96722	0.565804	1.65343	0.00675895
rs17677991	15	42032383	G	A	74	1	0	0	agvhd2b
rs3959569	15	42115747	C	P	74	1	0	0	agvhd2b	751	305	0.142477	-0.502073	0.189523	0.00463299	0.605275	0.417471	0.877563	859	347	0.135041	0.218475	0.148101	0.150321	1.24418	0.930714	1.66322	0.00224545
rs3816988	15	63111739	C	L	na	1	1	1	agvhd3	791	133	0.111252	0.756029	0.218701	0.00141366	2.1298	1.38732	3.26965	887	143	0.0890643	-0.272564	0.327903	0.38724	0.761425	0.400415	1.44792	0.00641425
rs4777635	15	93747707	T	na	44	0	0	0	agvhd3	718	113	0.154596	0.998111	0.203553	5.45856e-06	2.71315	1.82057	4.04335	823	133	0.144593	-0.384324	0.282549	0.152517	0.680911	0.391363	1.18468	3.07387e-05
rs12442183	15	93747985	T	na	44	0	0	0	agvhd3	722	115	0.152355	0.992085	0.202763	5.83837e-06	2.69685	1.81243	4.01285	826	134	0.141646	-0.282996	0.273991	0.284029	0.753523	0.440423	1.28921	9.77702e-05
rs8031034	15	93751450	G	na	45	0	0	0	agvhd3	753	121	0.160691	1.11155	0.192228	8.47132e-08	3.03906	2.08502	4.42962	835	140	0.149701	-0.189369	0.252498	0.442659	0.827481	0.504461	1.35734	2.1548e-05
rs8031034	15	93751450	G	na	45	0	0	0	gut	753	62	0.162019	1.125	0.265562	8.17245e-05	3.08023	1.83034	5.18363	835	85	0.149701	-0.552378	0.371471	0.109009	0.57558	0.277909	1.19209	9.62597e-05
rs8037188	15	93751641	A	na	45	0	0	0	agvhd3	760	124	0.161842	1.14511	0.188852	1.95372e-08	3.14279	2.1705	4.55061	852	141	0.151408	-0.2817	0.258634	0.259095	0.7545	0.454471	1.2526	3.11035e-06
rs8037188	15	93751641	A	na	45	0	0	0	gut	760	62	0.163158	1.11529	0.265563	9.30014e-05	3.05044	1.81264	5.13351	852	85	0.151408	-0.568068	0.371472	0.0985996	0.566619	0.273582	1.17353	9.04772e-05
rs12912951	15	94528693	C	na	47	0	0	0	agvhd2	704	454	0.142045	-0.590051	0.152838	3.06514e-05	0.554299	0.410814	0.747898	793	495	0.124842	0.224189	0.129791	0.0927183	1.25131	0.97025	1.61378	4.41824e-05
rs973410	15	94530152	T	na	47	0	0	0	agvhd2	712	460	0.139045	-0.58505	0.152735	3.55613e-05	0.557078	0.412957	0.751496	804	501	0.126866	0.198901	0.128883	0.13188	1.22006	0.947707	1.57069	8.04717e-05
rs7195066	16	89836323	C	G	75	1	0	0	agvhd2
rs78004870	16	89882807	G	G	75	1	0	0	agvhd2	677	435	0.0753323	-0.534565	0.214388	0.0068444	0.585924	0.384902	0.891934	773	482	0.0659767	0.285584	0.175617	0.118263	1.33054	0.94306	1.87722	0.00268879
rs7813	17	648186	A	C	48	1	1	0	agvhd2	721	454	0.108183	-0.448307	0.169643	0.00491264	0.638709	0.458036	0.890647	816	495	0.0980392	0.190314	0.143103	0.194424	1.20963	0.913778	1.60127	0.00358952
rs910925	17	649547	C	G	48	1	1	0	agvhd2	722	455	0.108033	-0.449505	0.169627	0.00478677	0.637944	0.457502	0.889553	815	495	0.0981595	0.188111	0.143102	0.199509	1.20697	0.911768	1.59774	0.00364907
rs9901673	17	7484101	A	K	49	1	1	0	relapse	804	293	0.114428	0.502919	0.159367	0.0028884	1.65354	1.20993	2.2598	899	299	0.100111	-0.468368	0.237156	0.0343297	0.626023	0.393295	0.996464	0.000401878
rs10852891	17	7490810	A	H or T	49	1	1	0	relapse	804	293	0.115672	0.515937	0.158037	0.0020755	1.67521	1.22898	2.28346	900	299	0.1	-0.468264	0.237156	0.0343724	0.626088	0.393336	0.996568	0.000317384
rs6259	17	7536527	A	N	76	1	1	1	relapse	571	213	0.0998249	0.644786	0.189671	0.00160594	1.90558	1.31394	2.76362	634	217	0.0835962	-0.503729	0.28624	0.0578475	0.604273	0.344811	1.05897	0.000442064
rs2955365	17	18023897	A	T	77	1	1	1	cgvhd
rs2955367	17	18024266	G	G	77	1	1	1	cgvhd	743	342	0.139973	-0.423998	0.170265	0.00857237	0.654425	0.468735	0.913677	834	392	0.136691	0.210924	0.139485	0.139972	1.23482	0.939444	1.62306	0.00360712
rs2290207	17	38640744	C	S	50	1	1	1	relapse	707	262	0.0452617	-1.07833	0.451614	0.00405579	0.340162	0.140367	0.82434	812	268	0.0480296	0.522455	0.232509	0.0366471	1.68616	1.06901	2.65959	0.000396158
rs3764424	17	38645125	A	L	50	1	1	1	relapse	693	261	0.046176	-1.10662	0.45165	0.00303712	0.330674	0.136442	0.801406	798	264	0.0551378	0.402904	0.227516	0.0939416	1.49616	0.957885	2.33693	0.000779667
rs113753849	17	39258070	T	H	na	1	0	0	relapse	810	299	0.0382716	-1.48849	0.580297	0.000774193	0.225712	0.0723763	0.703904	907	300	0.0242558	0.411204	0.338496	0.253881	1.50863	0.777052	2.92899	0.0018985
rs238830	17	39305820	T	H	51	1	1	1	cgvhd	805	366	0.0645963	0.593248	0.188089	0.0035996	1.80986	1.25181	2.61667	908	423	0.0561674	-0.246645	0.247622	0.300711	0.781418	0.480954	1.26959	0.00570102
rs389784	17	39334133	T	Y	51	1	1	1	cgvhd
rs398825	17	39340707	C	A	51	1	1	1	cgvhd	818	371	0.0672372	0.583929	0.182698	0.00312063	1.79307	1.25338	2.56515	925	429	0.0583784	-0.252456	0.240854	0.275764	0.776891	0.484553	1.2456	0.00462225
rs483929	17	39340812	T	M	51	1	1	1	cgvhd	818	371	0.0672372	0.583929	0.182698	0.00312063	1.79307	1.25338	2.56515	925	429	0.0583784	-0.252456	0.240854	0.275764	0.776891	0.484553	1.2456	0.00462225
rs483893	17	39340826	T	H	51	1	1	1	cgvhd	817	370	0.0660955	0.607159	0.185365	0.00253682	1.83521	1.27614	2.6392	922	427	0.0585683	-0.251536	0.240879	0.277644	0.777605	0.484975	1.24681	0.00388125
rs2320231	17	39340910	T	H	51	1	1	1	cgvhd	818	371	0.0672372	0.583929	0.182698	0.00312063	1.79307	1.25338	2.56515	925	429	0.0583784	-0.252456	0.240854	0.275764	0.776891	0.484553	1.2456	0.00462225
rs238824	17	39346518	T	I	51	1	1	1	cgvhd	818	371	0.0684597	0.581925	0.182706	0.00321767	1.78948	1.25085	2.56005	925	429	0.0594595	-0.299331	0.240841	0.19296	0.741314	0.462375	1.18853	0.00282339
rs9902235	17	39383073	C	S	83	1	1	1	relapse	704	253	0.0411932	-1.24001	0.50406	0.00223221	0.289382	0.107747	0.777206	765	251	0.048366	0.169643	0.275115	0.547531	1.18488	0.691023	2.03169	0.0070618
rs71383390	17	39394674	G	S	83	1	1	1	relapse
rs141050869	17	39394755	A	Y	83	1	1	1	relapse
rs2191379	17	39406409	A	Y	83	1	1	1	relapse
rs12938374	17	39421781	G	C	83	1	1	1	relapse
rs2074286	17	39464046	G	A	83	1	1	1	relapse
rs72828116	17	39464437	C	V	51	1	1	1	cgvhd
rs2074284	17	39464736	C	S	83	1	1	1	relapse
rs72828119	17	39464779	C	G	51	1	1	1	cgvhd
rs12937519	17	39503163	G	A	83	1	1	1	relapse
rs71373411	17	39521248	C	D	51	1	1	1	cgvhd
rs6503627	17	39553547	A	V	51	1	1	1	cgvhd
rs8071814	17	39577215	A	M	51	1	1	1	cgvhd
rs605059	17	40706906	A	S	84	1	1	0	relapse
rs615942	17	40714804	A	Y	84	1	1	0	relapse
rs1046097	17	40818699	G	V	84	1	1	0	relapse	492	179	0.0833333	-1.01165	0.415376	0.00405193	0.363618	0.161091	0.820769	574	196	0.132404	-0.0696515	0.210628	0.738749	0.932719	0.617249	1.40942	0.0031778
rs2271029	17	40835922	C	R	84	1	1	0	relapse
rs1799966	17	41223094	T	S	52	1	0	0	cgvhd
rs16942	17	41244000	T	K	52	1	0	0	agvhd2	702	453	0.0655271	-0.531616	0.218695	0.00834544	0.587654	0.382794	0.902151	784	480	0.0854592	0.183462	0.156691	0.253334	1.20137	0.883688	1.63326	0.00616097
rs16941	17	41244435	T	E	52	1	0	0	agvhd2
rs799917	17	41244936	G	P	52	1	0	0	agvhd2	703	455	0.0682788	-0.550564	0.214126	0.0051573	0.576624	0.378988	0.877326	784	483	0.0956633	0.12025	0.150775	0.432482	1.12778	0.839232	1.51554	0.00823466
rs17763658	17	43922640	A	Q	na	1	1	1	relapse	570	215	0.0666667	-1.26432	0.452577	0.000522821	0.282432	0.116325	0.685733	637	220	0.0470958	0.280003	0.309461	0.385306	1.32313	0.721415	2.42673	0.00304424
rs2680701	17	56438301	A	L	78	1	0	0	agvhd2	562	353	0.126335	-0.555113	0.18306	0.00108088	0.574007	0.400953	0.821754	625	363	0.0976	0.153318	0.171455	0.380832	1.1657	0.83299	1.63129	0.00504757
rs8071623	17	56621286	G	P	78	1	0	0	agvhd2
rs389389	17	56676368	C	D	78	1	0	0	agvhd2
rs147655466	17	73587257	G	V	86	1	1	1	agvhd2	810	519	0.0246914	-1.11779	0.410687	0.0009173	0.327002	0.146207	0.731366	904	559	0.0210177	0.231276	0.270771	0.409974	1.26021	0.741238	2.14253	0.00392387
rs820137	17	73606302	C	L	86	1	1	1	agvhd2
rs113730899	17	73609516	T	V or W	86	1	1	1	agvhd2
rs7813	17	80071450	A	na	na	0	0	0	agvhd2b	780	314	0.117949	-0.535629	0.208497	0.00558672	0.585301	0.388959	0.880755	880	354	0.115909	0.301262	0.152626	0.0569513	1.35156	1.00212	1.82286	0.000877917
rs4584886	17	17896205	T	W	77	1	1	1	cgvhd
rs11552708	17	7462555	A	R	76	1	1	1	relapse
rs9051	18	2616457	C	P	na	1	1	1	agvhd2b	792	326	0.143939	-0.507805	0.183661	0.00309992	0.601815	0.419882	0.862579	887	358	0.124014	0.144256	0.153774	0.356617	1.15518	0.854584	1.56151	0.00607776
rs13381941	18	19154143	G	T	na	1	0	0	relapse	720	257	0.106944	0.579124	0.177916	0.00237959	1.78447	1.25911	2.52904	818	266	0.0977995	-0.466637	0.250694	0.0461482	0.627108	0.383661	1.02503	0.000410059
rs11458813	18	19623376	GC	na	na	0	0	0	agvhd2b	790	323	0.0455696	1.07862	0.205342	5.27824e-06	2.94062	1.96629	4.39774	882	353	0.0464853	-0.382137	0.293733	0.166873	0.682401	0.383716	1.21359	2.37809e-05
rs323295	18	34664093	A	K	na	1	0	0	cgvhd	710	316	0.0774648	0.675016	0.195497	0.00158728	1.96407	1.33889	2.88115	794	372	0.059194	-0.172905	0.24167	0.462661	0.841217	0.523835	1.35089	0.00550768
rs2849233	18	48331553	T	T	na	1	1	0	agvhd3	731	121	0.103967	0.666563	0.240062	0.00993851	1.94753	1.21658	3.11767	802	134	0.0773067	-0.786789	0.455804	0.0501644	0.455304	0.186343	1.11247	0.00172274
rs10402422	19	16475388	A	na	53	0	0	0	cgvhd	483	206	0.0559006	1.27616	0.239164	5.07866e-06	3.58285	2.24206	5.72543	604	281	0.140728	-0.362622	0.193216	0.0490733	0.695849	0.476482	1.01621	3.55522e-05
rs2034892	19	16491549	A	na	53	0	0	0	cgvhd	479	207	0.0584551	1.29284	0.2341	2.37105e-06	3.64311	2.30252	5.76424	594	277	0.139731	-0.333747	0.193379	0.0714534	0.716235	0.490284	1.04632	2.10494e-05
rs2302970	19	33098632	G	P	79	1	1	0	agvhd3	728	116	0.116758	0.657329	0.232903	0.00841208	1.92963	1.22243	3.04596	832	134	0.110577	-0.476215	0.328738	0.120914	0.62113	0.326103	1.18307	0.00337724
rs2287669	19	33110204	T	S	79	1	1	0	agvhd3
rs1811	19	35434238	G	R	54	1	1	0	agvhd3
rs1345658	19	35435006	A	K	54	1	1	0	agvhd3	738	123	0.124661	-1.31192	0.456622	0.000382648	0.269302	0.110041	0.65906	813	138	0.113161	0.0444595	0.265894	0.867953	1.04546	0.620834	1.76052	0.00561793
rs2651079	19	35450229	T	Q	54	1	1	0	agvhd3	735	123	0.126531	-1.33021	0.456623	0.000303524	0.264421	0.108046	0.647114	819	140	0.114774	0.155638	0.252502	0.545444	1.1684	0.712292	1.91658	0.00179507
rs707745	19	43382368	T	T	55	1	0	0	cgvhd	705	318	0.048227	-0.963766	0.338572	0.000845569	0.381454	0.196446	0.740695	789	372	0.0532319	0.153141	0.215316	0.48667	1.16549	0.764236	1.77741	0.00343248
rs707744	19	43382374	C	E	55	1	0	0	cgvhd	706	319	0.0481586	-0.96587	0.338556	0.000819207	0.380652	0.196039	0.739116	790	372	0.0531646	0.156138	0.215316	0.478373	1.16899	0.76653	1.78275	0.00327194
rs3198831	19	43420451	G	H	55	1	0	0	cgvhd
rs349053	19	44302624	C	S	na	1	1	0	agvhd2	502	318	0.101594	0.503788	0.17118	0.00572128	1.65498	1.18326	2.31475	556	317	0.120504	-0.179164	0.181539	0.312338	0.835969	0.585681	1.19322	0.00607771
rs8100491	19	57839150	A	Q	56	1	1	0	cgvhd	778	356	0.140103	-0.448904	0.173765	0.00613268	0.638327	0.45408	0.897335	881	406	0.143019	0.197885	0.138008	0.161142	1.21882	0.929963	1.5974	0.00292367
rs1968090	19	57839567	T	L	56	1	1	0	cgvhd	778	356	0.140103	-0.448904	0.173765	0.00613268	0.638327	0.45408	0.897335	879	406	0.143345	0.192551	0.138006	0.172462	1.21234	0.925019	1.5889	0.00316847
rs910122	20	5903323	A	Q	90	1	0	0	relapse
rs236152	20	5903848	G	G	90	1	0	0	relapse	751	272	0.133156	0.466548	0.160511	0.00577594	1.59448	1.1641	2.18398	843	275	0.132859	-0.238035	0.19344	0.204344	0.788175	0.539465	1.15155	0.00443858
rs2073290	20	13830137	A	H	na	1	0	0	cgvhd	709	328	0.0310296	1.0063	0.27528	0.00149895	2.73546	1.5948	4.69195	809	371	0.0457355	-0.248613	0.282365	0.359902	0.779881	0.448409	1.35638	0.00180666
rs6138482	20	25059442	T	H	na	1	1	0	relapse	803	295	0.128269	-0.588169	0.213002	0.0027036	0.555343	0.365806	0.843086	907	303	0.116869	0.171955	0.173504	0.332041	1.18762	0.845258	1.66866	0.0049042
rs143871423	20	30034934	A	na	na	0	0	0	agvhd2	555	347	0.0342342	1.19958	0.250036	4.80525e-05	3.31871	2.03299	5.41756	612	348	0.0277778	-1.482	0.579929	0.00081065	0.227182	0.0729001	0.707978	1.57528e-07
rs112826888	20	46279863	G	na	na	0	0	0	cgvhd	800	361	0.06625	-0.712256	0.264003	0.00254538	0.490536	0.29238	0.822991	900	421	0.0677778	0.522386	0.1769	0.00594291	1.68605	1.19204	2.38479	4.41804e-05
rs978923	20	54279960	T	na	57	0	0	0	cgvhd	713	323	0.119215	-0.881972	0.226047	8.92428e-06	0.413966	0.265796	0.644732	853	396	0.145369	0.325464	0.137614	0.0226772	1.38467	1.05732	1.81337	1.10787e-06
rs978922	20	54280063	A	na	57	0	0	0	cgvhd	713	323	0.119215	-0.881972	0.226047	8.92428e-06	0.413966	0.265796	0.644732	852	395	0.14554	0.327992	0.13765	0.0217124	1.38818	1.05993	1.81809	1.05022e-06
rs978921	20	54280069	G	na	57	0	0	0	cgvhd	713	323	0.119215	-0.881972	0.226047	8.92428e-06	0.413966	0.265796	0.644732	852	395	0.14554	0.327992	0.13765	0.0217124	1.38818	1.05993	1.81809	1.05022e-06
rs6014445	20	54280450	C	na	57	0	0	0	cgvhd	713	323	0.119215	-0.881972	0.226047	8.92428e-06	0.413966	0.265796	0.644732	853	396	0.145369	0.325464	0.137614	0.0226772	1.38467	1.05732	1.81337	1.10787e-06
rs59996453	20	54280518	C	na	57	0	0	0	cgvhd	713	323	0.119215	-0.881972	0.226047	8.92428e-06	0.413966	0.265796	0.644732	853	396	0.146542	0.325464	0.137614	0.0226772	1.38467	1.05732	1.81337	1.10787e-06
rs6069377	20	54280546	C	na	57	0	0	0	cgvhd	713	323	0.119215	-0.881972	0.226047	8.92428e-06	0.413966	0.265796	0.644732	849	396	0.143698	0.349217	0.137653	0.0147736	1.41796	1.08266	1.8571	6.69771e-07
rs11468062	20	54280708	G	na	57	0	0	0	cgvhd	716	324	0.118715	-0.883932	0.226024	8.44163e-06	0.413155	0.265288	0.643442	855	398	0.145029	0.275904	0.139312	0.0550947	1.31772	1.00286	1.73144	3.38306e-06
rs2224176	20	54281252	A	na	57	0	0	0	cgvhd	716	324	0.118715	-0.883932	0.226024	8.44163e-06	0.413155	0.265288	0.643442	852	396	0.146714	0.325323	0.137614	0.0227344	1.38448	1.05717	1.81312	1.0644e-06
rs6024312	20	54281433	G	na	57	0	0	0	cgvhd	715	324	0.118881	-0.887615	0.226028	7.65798e-06	0.411636	0.264311	0.641081	849	395	0.147232	0.324212	0.137647	0.0232121	1.38294	1.05593	1.81122	1.00738e-06
rs6024313	20	54281460	G	na	57	0	0	0	cgvhd	715	324	0.118881	-0.887615	0.226028	7.65798e-06	0.411636	0.264311	0.641081	849	395	0.147232	0.324212	0.137647	0.0232121	1.38294	1.05593	1.81122	1.00738e-06
rs6098738	20	54281971	A	na	57	0	0	0	cgvhd	713	323	0.119215	-0.881972	0.226047	8.92428e-06	0.413966	0.265796	0.644732	853	396	0.145369	0.325464	0.137614	0.0226772	1.38467	1.05732	1.81337	1.10787e-06
rs6092164	20	54282065	G	na	57	0	0	0	cgvhd	716	324	0.118715	-0.883932	0.226024	8.44163e-06	0.413155	0.265288	0.643442	852	396	0.146714	0.325323	0.137614	0.0227344	1.38448	1.05717	1.81312	1.0644e-06
rs2224177	20	54282099	T	na	57	0	0	0	cgvhd	716	324	0.118715	-0.883932	0.226024	8.44163e-06	0.413155	0.265288	0.643442	852	396	0.146714	0.325323	0.137614	0.0227344	1.38448	1.05717	1.81312	1.0644e-06
rs58418211	20	54282122	A	na	57	0	0	0	cgvhd	715	324	0.118881	-0.888055	0.22603	7.57054e-06	0.411455	0.264193	0.640801	845	394	0.147929	0.321895	0.137683	0.024208	1.37974	1.05341	1.80715	1.05616e-06
rs2207898	20	54282198	T	na	57	0	0	0	cgvhd	716	324	0.118715	-0.883932	0.226024	8.44163e-06	0.413155	0.265288	0.643442	852	396	0.146714	0.325323	0.137614	0.0227344	1.38448	1.05717	1.81312	1.0644e-06
rs2207899	20	54282415	T	na	57	0	0	0	cgvhd	716	325	0.120112	-0.837849	0.221178	1.86975e-05	0.43264	0.280451	0.667417	846	391	0.14539	0.307684	0.139556	0.0333368	1.36027	1.03474	1.78821	3.42903e-06
rs6098739	20	54282640	T	na	57	0	0	0	cgvhd	712	322	0.119382	-0.884092	0.226076	8.47606e-06	0.413089	0.265218	0.643404	846	394	0.146572	0.306946	0.138551	0.0324532	1.35927	1.03602	1.78337	1.68608e-06
rs6098740	20	54282791	C	na	57	0	0	0	cgvhd	710	322	0.119718	-0.884138	0.226076	8.46553e-06	0.41307	0.265206	0.643374	852	395	0.144366	0.316167	0.138528	0.0277367	1.37186	1.04566	1.79981	1.38317e-06
rs6098741	20	54282828	C	na	57	0	0	0	cgvhd	710	323	0.121127	-0.851135	0.221215	1.33101e-05	0.42693	0.276729	0.658656	848	394	0.145047	0.313329	0.13856	0.0291444	1.36797	1.04264	1.79482	2.21849e-06
rs6098742	20	54282861	T	na	57	0	0	0	cgvhd	713	323	0.119215	-0.886101	0.226053	8.00529e-06	0.41226	0.264698	0.642083	851	395	0.145711	0.316026	0.138529	0.0278045	1.37167	1.04551	1.79956	1.32981e-06
rs4408781	20	54283204	A	na	57	0	0	0	cgvhd	713	323	0.119215	-0.886101	0.226053	8.00529e-06	0.41226	0.264698	0.642083	851	395	0.145711	0.316026	0.138529	0.0278045	1.37167	1.04551	1.79956	1.32981e-06
rs2870664	20	54283260	T	na	57	0	0	0	cgvhd	707	322	0.120226	-0.892704	0.226089	6.74796e-06	0.409547	0.262938	0.637902	849	396	0.143698	0.283812	0.140353	0.0504154	1.32818	1.00876	1.74876	2.62254e-06
rs2870666	20	54283406	C	na	57	0	0	0	cgvhd	716	324	0.118715	-0.883932	0.226024	8.44163e-06	0.413155	0.265288	0.643442	852	396	0.146714	0.325323	0.137614	0.0227344	1.38448	1.05717	1.81312	1.0644e-06
rs2870667	20	54283491	C	na	57	0	0	0	cgvhd	716	324	0.118715	-0.883932	0.226024	8.44163e-06	0.413155	0.265288	0.643442	852	396	0.146714	0.325323	0.137614	0.0227344	1.38448	1.05717	1.81312	1.0644e-06
rs6069380	20	54283722	T	na	57	0	0	0	cgvhd	716	324	0.118715	-0.883932	0.226024	8.44163e-06	0.413155	0.265288	0.643442	852	396	0.146714	0.325323	0.137614	0.0227344	1.38448	1.05717	1.81312	1.0644e-06
rs6069381	20	54283856	A	na	57	0	0	0	cgvhd	713	323	0.119215	-0.881972	0.226047	8.92428e-06	0.413966	0.265796	0.644732	853	396	0.145369	0.325464	0.137614	0.0226772	1.38467	1.05732	1.81337	1.10787e-06
rs6092165	20	54284033	G	na	57	0	0	0	cgvhd	713	323	0.119215	-0.881972	0.226047	8.92428e-06	0.413966	0.265796	0.644732	853	396	0.145369	0.325464	0.137614	0.0226772	1.38467	1.05732	1.81337	1.10787e-06
rs11696689	20	54284152	G	na	57	0	0	0	cgvhd	710	323	0.121127	-0.84191	0.221238	1.69863e-05	0.430887	0.279281	0.664791	848	397	0.145047	0.285686	0.138441	0.0458372	1.33067	1.01444	1.74548	4.69627e-06
rs6069382	20	54284204	A	na	57	0	0	0	cgvhd	713	323	0.119215	-0.881972	0.226047	8.92428e-06	0.413966	0.265796	0.644732	853	396	0.145369	0.325464	0.137614	0.0226772	1.38467	1.05732	1.81337	1.10787e-06
rs4811614	20	54284447	T	na	57	0	0	0	cgvhd	716	324	0.118715	-0.883932	0.226024	8.44163e-06	0.413155	0.265288	0.643442	852	396	0.146714	0.325323	0.137614	0.0227344	1.38448	1.05717	1.81312	1.0644e-06
rs4811615	20	54284518	G	na	57	0	0	0	cgvhd	710	323	0.121127	-0.84191	0.221238	1.69863e-05	0.430887	0.279281	0.664791	849	397	0.144876	0.288719	0.138444	0.0436597	1.33472	1.01752	1.75079	4.42726e-06
rs4239672	20	54284555	T	na	57	0	0	0	cgvhd	713	323	0.119215	-0.881972	0.226047	8.92428e-06	0.413966	0.265796	0.644732	853	396	0.145369	0.325464	0.137614	0.0226772	1.38467	1.05732	1.81337	1.10787e-06
rs4811616	20	54284580	C	na	57	0	0	0	cgvhd	716	324	0.118715	-0.883932	0.226024	8.44163e-06	0.413155	0.265288	0.643442	852	396	0.146714	0.325323	0.137614	0.0227344	1.38448	1.05717	1.81312	1.0644e-06
rs4811617	20	54284692	C	na	57	0	0	0	cgvhd	715	324	0.118881	-0.883932	0.226024	8.44163e-06	0.413155	0.265288	0.643442	852	396	0.146714	0.325323	0.137614	0.0227344	1.38448	1.05717	1.81312	1.06425e-06
rs4811618	20	54284701	A	na	57	0	0	0	cgvhd	712	323	0.119382	-0.881972	0.226047	8.92428e-06	0.413966	0.265796	0.644732	853	396	0.145369	0.325464	0.137614	0.0226772	1.38467	1.05732	1.81337	1.10772e-06
rs2904469	20	54284779	G	na	57	0	0	0	cgvhd	712	323	0.119382	-0.881972	0.226047	8.92428e-06	0.413966	0.265796	0.644732	853	396	0.145369	0.325464	0.137614	0.0226772	1.38467	1.05732	1.81337	1.10772e-06
rs4811619	20	54284915	T	na	57	0	0	0	cgvhd	712	323	0.119382	-0.881972	0.226047	8.92428e-06	0.413966	0.265796	0.644732	853	396	0.145369	0.325464	0.137614	0.0226772	1.38467	1.05732	1.81337	1.10772e-06
rs6092166	20	54285045	T	na	57	0	0	0	cgvhd	715	324	0.118881	-0.883932	0.226024	8.44163e-06	0.413155	0.265288	0.643442	852	396	0.146714	0.325323	0.137614	0.0227344	1.38448	1.05717	1.81312	1.06425e-06
rs4811620	20	54285053	T	na	57	0	0	0	cgvhd	715	324	0.118881	-0.883932	0.226024	8.44163e-06	0.413155	0.265288	0.643442	852	396	0.146714	0.325323	0.137614	0.0227344	1.38448	1.05717	1.81312	1.06425e-06
rs6098745	20	54285121	G	na	57	0	0	0	cgvhd	715	324	0.118881	-0.883932	0.226024	8.44163e-06	0.413155	0.265288	0.643442	852	396	0.146714	0.325323	0.137614	0.0227344	1.38448	1.05717	1.81312	1.06425e-06
rs6098747	20	54285359	A	na	57	0	0	0	cgvhd	715	324	0.118881	-0.883932	0.226024	8.44163e-06	0.413155	0.265288	0.643442	852	396	0.146714	0.325323	0.137614	0.0227344	1.38448	1.05717	1.81312	1.06425e-06
rs6024314	20	54285782	C	na	57	0	0	0	cgvhd	712	323	0.119382	-0.881972	0.226047	8.92428e-06	0.413966	0.265796	0.644732	853	396	0.145369	0.325464	0.137614	0.0226772	1.38467	1.05732	1.81337	1.10772e-06
rs6024315	20	54286103	C	na	57	0	0	0	cgvhd	712	323	0.119382	-0.881972	0.226047	8.92428e-06	0.413966	0.265796	0.644732	853	396	0.145369	0.325464	0.137614	0.0226772	1.38467	1.05732	1.81337	1.10772e-06
rs6024316	20	54286188	G	na	57	0	0	0	cgvhd	712	323	0.119382	-0.881972	0.226047	8.92428e-06	0.413966	0.265796	0.644732	853	396	0.145369	0.325464	0.137614	0.0226772	1.38467	1.05732	1.81337	1.10772e-06
rs6098749	20	54286866	G	na	57	0	0	0	cgvhd	715	324	0.118881	-0.883932	0.226024	8.44163e-06	0.413155	0.265288	0.643442	852	396	0.146714	0.325323	0.137614	0.0227344	1.38448	1.05717	1.81312	1.06425e-06
rs6098750	20	54286915	T	na	57	0	0	0	cgvhd	715	324	0.118881	-0.883932	0.226024	8.44163e-06	0.413155	0.265288	0.643442	852	396	0.146714	0.325323	0.137614	0.0227344	1.38448	1.05717	1.81312	1.06425e-06
rs6024318	20	54287360	T	na	57	0	0	0	cgvhd	708	322	0.118644	-0.888657	0.226082	7.5132e-06	0.411207	0.264007	0.640481	838	386	0.144391	0.28861	0.141638	0.0487757	1.33457	1.01106	1.7616	2.77546e-06
rs6014447	20	54287361	G	na	57	0	0	0	cgvhd	708	322	0.118644	-0.888657	0.226082	7.5132e-06	0.411207	0.264007	0.640481	838	386	0.144391	0.28861	0.141638	0.0487757	1.33457	1.01106	1.7616	2.77546e-06
rs6024319	20	54287408	A	na	57	0	0	0	cgvhd	708	322	0.118644	-0.888657	0.226082	7.5132e-06	0.411207	0.264007	0.640481	838	386	0.144391	0.28861	0.141638	0.0487757	1.33457	1.01106	1.7616	2.77546e-06
rs6014448	20	54287464	A	na	57	0	0	0	cgvhd	708	322	0.118644	-0.888657	0.226082	7.5132e-06	0.411207	0.264007	0.640481	838	386	0.144391	0.28861	0.141638	0.0487757	1.33457	1.01106	1.7616	2.77546e-06
rs71663962	20	54287485	G	na	57	0	0	0	cgvhd	699	315	0.114449	-0.894244	0.237012	1.61946e-05	0.408916	0.256972	0.650704	826	385	0.145278	0.305107	0.140713	0.0363094	1.35677	1.02974	1.78766	3.06976e-06
rs17309480	20	54287664	C	na	57	0	0	0	cgvhd	715	324	0.118881	-0.883932	0.226024	8.44163e-06	0.413155	0.265288	0.643442	855	398	0.145029	0.275904	0.139312	0.0550947	1.31772	1.00286	1.73144	3.3826e-06
rs11478406	20	54287668	T	na	57	0	0	0	cgvhd	709	323	0.118477	-0.863726	0.226039	1.43546e-05	0.421588	0.270695	0.656593	845	392	0.146746	0.327202	0.137754	0.0221028	1.38708	1.05887	1.81702	1.60567e-06
rs6014449	20	54287687	C	na	57	0	0	0	cgvhd	715	324	0.118881	-0.883932	0.226024	8.44163e-06	0.413155	0.265288	0.643442	852	396	0.146714	0.325323	0.137614	0.0227344	1.38448	1.05717	1.81312	1.06425e-06
rs34577856	20	54287753	G	na	57	0	0	0	cgvhd	712	323	0.119382	-0.881972	0.226047	8.92428e-06	0.413966	0.265796	0.644732	853	396	0.145369	0.325464	0.137614	0.0226772	1.38467	1.05732	1.81337	1.10772e-06
rs114558914	20	54287757	A	na	57	0	0	0	cgvhd	715	324	0.118881	-0.883932	0.226024	8.44163e-06	0.413155	0.265288	0.643442	852	396	0.146714	0.325323	0.137614	0.0227344	1.38448	1.05717	1.81312	1.06425e-06
rs76984412	20	54287758	C	na	57	0	0	0	cgvhd	715	324	0.118881	-0.883932	0.226024	8.44163e-06	0.413155	0.265288	0.643442	852	396	0.146714	0.325323	0.137614	0.0227344	1.38448	1.05717	1.81312	1.06425e-06
rs2870668	20	54288189	T	na	57	0	0	0	cgvhd	712	323	0.119382	-0.881972	0.226047	8.92428e-06	0.413966	0.265796	0.644732	853	396	0.145369	0.325464	0.137614	0.0226772	1.38467	1.05732	1.81337	1.10772e-06
rs2870670	20	54288367	T	na	57	0	0	0	cgvhd	712	323	0.119382	-0.881972	0.226047	8.92428e-06	0.413966	0.265796	0.644732	853	396	0.145369	0.325464	0.137614	0.0226772	1.38467	1.05732	1.81337	1.10772e-06
rs57317560	20	54288832	A	na	57	0	0	0	cgvhd	715	324	0.118881	-0.883932	0.226024	8.44163e-06	0.413155	0.265288	0.643442	854	398	0.145199	0.271539	0.13837	0.0571757	1.31198	1.00033	1.72072	3.47103e-06
rs11086510	20	54288951	A	na	57	0	0	0	cgvhd	713	324	0.119215	-0.888055	0.22603	7.57054e-06	0.411455	0.264193	0.640801	850	396	0.145882	0.345874	0.13765	0.0157126	1.41322	1.07905	1.85089	6.27998e-07
rs1569918	20	54288996	C	na	57	0	0	0	cgvhd	711	323	0.11955	-0.8861	0.226053	8.00541e-06	0.412261	0.264699	0.642084	851	396	0.145711	0.319548	0.137608	0.0251554	1.37651	1.0511	1.80265	1.14779e-06
rs67409532	20	54289106	A	na	57	0	0	0	cgvhd	715	324	0.118881	-0.883932	0.226024	8.44163e-06	0.413155	0.265288	0.643442	852	396	0.146714	0.325323	0.137614	0.0227344	1.38448	1.05717	1.81312	1.06425e-06
rs60857851	20	54289109	A	na	57	0	0	0	cgvhd	715	324	0.118881	-0.883932	0.226024	8.44163e-06	0.413155	0.265288	0.643442	852	396	0.146714	0.325323	0.137614	0.0227344	1.38448	1.05717	1.81312	1.06425e-06
rs2207901	20	54289522	T	na	57	0	0	0	cgvhd	684	306	0.115497	-0.909777	0.237283	1.1435e-05	0.402614	0.252877	0.641015	821	379	0.140073	0.411845	0.142071	0.00569347	1.5096	1.14269	1.99432	2.77993e-07
rs6014453	20	54289888	A	na	57	0	0	0	cgvhd	715	324	0.118881	-0.883932	0.226024	8.44163e-06	0.413155	0.265288	0.643442	852	396	0.146714	0.325323	0.137614	0.0227344	1.38448	1.05717	1.81312	1.06425e-06
rs1018494	20	54289937	G	na	57	0	0	0	cgvhd	712	323	0.119382	-0.881972	0.226047	8.92428e-06	0.413966	0.265796	0.644732	853	396	0.145369	0.325464	0.137614	0.0226772	1.38467	1.05732	1.81337	1.10772e-06
rs6024320	20	54290706	G	na	57	0	0	0	cgvhd	712	323	0.119382	-0.881972	0.226047	8.92428e-06	0.413966	0.265796	0.644732	852	395	0.14554	0.326185	0.137649	0.0224184	1.38567	1.05801	1.8148	1.09583e-06
rs6014455	20	54290793	T	na	57	0	0	0	cgvhd	712	323	0.119382	-0.881972	0.226047	8.92428e-06	0.413966	0.265796	0.644732	853	396	0.145369	0.325464	0.137614	0.0226772	1.38467	1.05732	1.81337	1.10772e-06
rs6014456	20	54290945	C	na	57	0	0	0	cgvhd	711	323	0.118143	-0.881972	0.226047	8.92428e-06	0.413966	0.265796	0.644732	852	396	0.144366	0.349188	0.137653	0.0147815	1.41792	1.08262	1.85705	6.69903e-07
rs113536906	20	54291018	CTATTAA	na	57	0	0	0	cgvhd	711	323	0.118143	-0.881972	0.226047	8.92428e-06	0.413966	0.265796	0.644732	852	396	0.144366	0.349188	0.137653	0.0147815	1.41792	1.08262	1.85705	6.69903e-07
rs6014457	20	54291314	T	na	57	0	0	0	cgvhd	712	323	0.119382	-0.881972	0.226047	8.92428e-06	0.413966	0.265796	0.644732	853	396	0.145369	0.325464	0.137614	0.0226772	1.38467	1.05732	1.81337	1.10772e-06
rs6014458	20	54291461	C	na	57	0	0	0	cgvhd	711	323	0.118143	-0.881972	0.226047	8.92428e-06	0.413966	0.265796	0.644732	852	396	0.144366	0.349188	0.137653	0.0147815	1.41792	1.08262	1.85705	6.69903e-07
rs6014459	20	54291698	C	na	57	0	0	0	cgvhd	701	317	0.116976	-0.835963	0.226205	2.96004e-05	0.433457	0.278225	0.675297	841	390	0.142687	0.368393	0.138784	0.0109201	1.44541	1.10117	1.89726	1.32903e-06
rs56890505	20	54291739	A	na	57	0	0	0	cgvhd	701	317	0.116976	-0.835963	0.226205	2.96004e-05	0.433457	0.278225	0.675297	841	390	0.142687	0.368393	0.138784	0.0109201	1.44541	1.10117	1.89726	1.32903e-06
rs58588607	20	54291740	G	na	57	0	0	0	cgvhd	701	317	0.116976	-0.835963	0.226205	2.96004e-05	0.433457	0.278225	0.675297	841	390	0.142687	0.368393	0.138784	0.0109201	1.44541	1.10117	1.89726	1.32903e-06
rs6024322	20	54291799	A	na	57	0	0	0	cgvhd	711	323	0.118143	-0.881972	0.226047	8.92428e-06	0.413966	0.265796	0.644732	852	396	0.144366	0.349188	0.137653	0.0147815	1.41792	1.08262	1.85705	6.69903e-07
rs6024323	20	54291925	C	na	57	0	0	0	cgvhd	700	316	0.117143	-0.833512	0.22623	3.15495e-05	0.434521	0.278894	0.676988	837	388	0.139785	0.367113	0.140695	0.012382	1.44356	1.09565	1.90194	1.67427e-06
rs6024324	20	54291926	A	na	57	0	0	0	cgvhd	700	316	0.117143	-0.833512	0.22623	3.15495e-05	0.434521	0.278894	0.676988	837	388	0.139785	0.367113	0.140695	0.012382	1.44356	1.09565	1.90194	1.67427e-06
rs7266409	20	54291979	G	na	57	0	0	0	cgvhd	710	322	0.11831	-0.879584	0.226071	9.54209e-06	0.414956	0.266419	0.646305	848	395	0.142689	0.351878	0.138582	0.0147403	1.42174	1.08357	1.86544	7.2469e-07
rs6024325	20	54291990	C	na	57	0	0	0	cgvhd	710	322	0.11831	-0.879584	0.226071	9.54209e-06	0.414956	0.266419	0.646305	848	395	0.142689	0.351878	0.138582	0.0147403	1.42174	1.08357	1.86544	7.2469e-07
rs6024326	20	54292085	C	na	57	0	0	0	cgvhd	710	322	0.11831	-0.879584	0.226071	9.54209e-06	0.414956	0.266419	0.646305	849	395	0.142521	0.351878	0.138582	0.0147403	1.42174	1.08357	1.86544	7.2469e-07
rs12625316	20	54292401	A	na	57	0	0	0	cgvhd	710	322	0.11831	-0.879584	0.226071	9.54209e-06	0.414956	0.266419	0.646305	849	395	0.142521	0.351878	0.138582	0.0147403	1.42174	1.08357	1.86544	7.2469e-07
rs55729628	20	54292504	G	na	57	0	0	0	cgvhd	710	322	0.11831	-0.879584	0.226071	9.54209e-06	0.414956	0.266419	0.646305	849	395	0.142521	0.351878	0.138582	0.0147403	1.42174	1.08357	1.86544	7.2469e-07
rs6024327	20	54292950	A	na	57	0	0	0	cgvhd	708	321	0.118644	-0.881897	0.2261	9.01825e-06	0.413997	0.265789	0.644848	846	394	0.143026	0.331105	0.138607	0.0214537	1.39251	1.06124	1.82718	1.06911e-06
rs6024328	20	54292953	G	na	57	0	0	0	cgvhd	708	321	0.118644	-0.881897	0.2261	9.01825e-06	0.413997	0.265789	0.644848	845	394	0.143195	0.331105	0.138607	0.0214537	1.39251	1.06124	1.82718	1.06911e-06
rs6014460	20	54293099	T	na	57	0	0	0	cgvhd	707	320	0.118812	-0.880153	0.226124	9.47882e-06	0.41472	0.26624	0.646004	846	394	0.143026	0.331105	0.138607	0.0214537	1.39251	1.06124	1.82718	1.10778e-06
rs6024329	20	54293106	G	na	57	0	0	0	cgvhd	706	319	0.11898	-0.877708	0.226149	1.01479e-05	0.415735	0.266879	0.647616	845	393	0.143195	0.333067	0.138644	0.0207504	1.39524	1.06325	1.8309	1.13126e-06
rs113067330	20	54293175	G	na	57	0	0	0	cgvhd	707	320	0.118812	-0.880153	0.226124	9.47882e-06	0.41472	0.26624	0.646004	846	394	0.143026	0.331105	0.138607	0.0214537	1.39251	1.06124	1.82718	1.10778e-06
rs6024330	20	54293418	T	na	57	0	0	0	cgvhd	707	320	0.118812	-0.880153	0.226124	9.47882e-06	0.41472	0.26624	0.646004	846	394	0.143026	0.331105	0.138607	0.0214537	1.39251	1.06124	1.82718	1.10778e-06
rs6024331	20	54293655	G	na	57	0	0	0	cgvhd	708	321	0.118644	-0.881961	0.2261	9.0031e-06	0.41397	0.265771	0.644807	846	394	0.144208	0.331062	0.138607	0.0214702	1.39245	1.06119	1.8271	1.06215e-06
rs6014461	20	54294112	A	na	57	0	0	0	cgvhd	706	321	0.11898	-0.889847	0.226111	7.31155e-06	0.410718	0.263679	0.639755	846	393	0.144208	0.333605	0.138643	0.0205531	1.39599	1.06382	1.83188	8.5567e-07
rs6024332	20	54294139	G	na	57	0	0	0	cgvhd	707	321	0.118812	-0.885671	0.226105	8.16503e-06	0.412437	0.264785	0.642425	846	393	0.144208	0.333605	0.138643	0.0205531	1.39599	1.06382	1.83188	9.34951e-07
rs6024333	20	54294193	C	na	57	0	0	0	cgvhd	705	320	0.11773	-0.927915	0.231338	4.18345e-06	0.395377	0.251242	0.622201	842	392	0.142518	0.313655	0.139581	0.0301999	1.36842	1.04089	1.799	8.50281e-07
rs6024334	20	54294359	C	na	57	0	0	0	cgvhd	708	321	0.120056	-0.88612	0.226107	8.07054e-06	0.412252	0.264666	0.642139	849	395	0.144876	0.304419	0.138534	0.0338366	1.35584	1.03344	1.77881	1.69332e-06
rs12625822	20	54294832	A	na	57	0	0	0	cgvhd	704	319	0.117898	-0.926105	0.23137	4.4176e-06	0.396093	0.251681	0.623367	841	392	0.145065	0.326052	0.138667	0.023494	1.38549	1.05576	1.81819	6.31907e-07
rs11086511	20	54295217	A	na	57	0	0	0	cgvhd	708	321	0.117232	-0.930273	0.231325	3.9141e-06	0.394446	0.250657	0.620719	845	394	0.145562	0.327917	0.138604	0.0226885	1.38807	1.05787	1.82135	5.53889e-07
rs6024335	20	54295555	G	na	57	0	0	0	cgvhd	706	320	0.117564	-0.924137	0.231341	4.63539e-06	0.396874	0.252192	0.624559	845	394	0.144379	0.325891	0.138604	0.0235075	1.38526	1.05572	1.81767	6.61138e-07
rs6024336	20	54295712	T	na	57	0	0	0	cgvhd	706	320	0.117564	-0.924137	0.231341	4.63539e-06	0.396874	0.252192	0.624559	845	394	0.144379	0.325891	0.138604	0.0235075	1.38526	1.05572	1.81767	6.61138e-07
rs6024337	20	54295876	C	na	57	0	0	0	cgvhd	707	320	0.117397	-0.924137	0.231341	4.63539e-06	0.396874	0.252192	0.624559	845	394	0.144379	0.325891	0.138604	0.0235075	1.38526	1.05572	1.81767	6.61234e-07
rs7348848	20	54296042	A	na	57	0	0	0	cgvhd	707	320	0.117397	-0.924137	0.231341	4.63539e-06	0.396874	0.252192	0.624559	845	394	0.144379	0.325891	0.138604	0.0235075	1.38526	1.05572	1.81767	6.61234e-07
rs6014462	20	54296478	A	na	57	0	0	0	cgvhd	697	314	0.117647	-0.89194	0.231467	1.10477e-05	0.40986	0.26038	0.645155	831	386	0.144404	0.349107	0.139827	0.0164379	1.4178	1.07793	1.86483	8.99617e-07
rs6024338	20	54296503	C	na	57	0	0	0	cgvhd	700	316	0.118571	-0.852243	0.226205	1.97236e-05	0.426457	0.273732	0.664394	835	386	0.142515	0.358681	0.140801	0.0145055	1.43144	1.08623	1.88636	1.35888e-06
rs6024340	20	54296658	A	na	57	0	0	0	cgvhd	706	319	0.114731	-0.899007	0.23135	9.03537e-06	0.406974	0.258605	0.640465	836	390	0.145933	0.331322	0.139689	0.0224084	1.39281	1.05922	1.83146	1.1007e-06
rs7343801	20	54296747	T	na	57	0	0	0	cgvhd	705	318	0.11773	-0.920156	0.231385	5.19841e-06	0.398457	0.253176	0.627105	837	391	0.146953	0.320078	0.138694	0.0260834	1.37723	1.04942	1.80745	8.15202e-07
rs685967	21	31587859	C	A	na	1	1	1	agvhd2b	802	328	0.0386534	-1.15033	0.450701	0.0018054	0.316532	0.13085	0.765706	900	359	0.0355556	0.172185	0.272635	0.538403	1.1879	0.696157	2.02699	0.0069516
rs557556798	21	36042462	G	del10AA	58	1	0	0	agvhd3	778	128	0.14653	-0.78179	0.329389	0.00799234	0.457586	0.239934	0.872679	874	147	0.117849	0.443907	0.22319	0.0586316	1.55879	1.00648	2.41418	0.00129803
rs13049028	21	36042579	G	E	58	1	0	0	agvhd3	784	129	0.144133	-0.769533	0.329279	0.00911594	0.463229	0.242945	0.883251	875	145	0.121143	0.42836	0.223493	0.0678473	1.53474	0.99036	2.37835	0.00167566
rs2835815	21	38936341	A	na	na	0	0	0	cgvhd	529	229	0.120983	0.812439	0.177258	2.73941e-05	2.2534	1.59203	3.18951	607	279	0.125206	-0.329579	0.196298	0.0795273	0.719226	0.489523	1.05672	1.53296e-05
rs403280	21	41506303	G	na	na	0	0	0	agvhd2	729	470	0.108368	0.565927	0.134031	7.96215e-05	1.76108	1.35422	2.29017	810	499	0.134568	-0.19102	0.135745	0.149547	0.826116	0.633129	1.07793	8.30465e-05
rs9975588	21	47704896	A	L	91	1	0	0	relapse	765	285	0.145098	0.424562	0.152288	0.00771941	1.52892	1.13437	2.0607	851	290	0.141011	-0.305589	0.180292	0.078171	0.736689	0.517389	1.04894	0.0018285
rs3737438	21	47811272	C	D	91	1	0	0	relapse
rs9613918	22	29854169	C	na	na	0	0	0	agvhd2b	521	212	0.163148	0.668391	0.160947	9.41652e-05	1.9511	1.42324	2.67473	592	218	0.143581	-0.633347	0.234703	0.00326324	0.530812	0.335087	0.840862	1.51681e-06
rs229526	22	37581422	C	R	na	1	1	1	agvhd3	771	126	0.101167	-1.05979	0.456368	0.00587918	0.346529	0.141668	0.847633	859	141	0.123399	0.187645	0.241393	0.447219	1.20641	0.751649	1.93629	0.00806613
rs2301521	22	42423110	C	H	92	1	0	0	agvhd2	697	452	0.0645624	-0.686803	0.228879	0.000835594	0.503182	0.321292	0.788045	802	496	0.0685786	0.132784	0.170919	0.445786	1.142	0.816917	1.59646	0.00328423
rs1807493	22	42473860	C	A	na	1	0	0	agvhd2	715	455	0.0265734	-0.958065	0.411125	0.00593355	0.383634	0.17138	0.858765	810	500	0.0296296	0.223837	0.246808	0.38083	1.25087	0.771123	2.02908	0.00813677
rs1801311	22	42486723	G	A	92	1	0	0	agvhd2
rs16947	22	42523943	G	R	92	1	0	0	agvhd2
rs28371704	22	42525811	C	R	85	1	1	1	agvhd2
rs28371703	22	42525821	T	M	85	1	1	1	agvhd2
rs1065852	22	42526694	A	S	85	1	1	1	agvhd2
rs5758651	22	42609148	C	G	85	1	1	1	agvhd2	797	514	0.119197	-0.405942	0.146356	0.00342112	0.666349	0.500173	0.887734	894	555	0.123043	0.123936	0.125627	0.331237	1.13194	0.884888	1.44797	0.00580446
rs2228431	23	2825403	G	T	na	1	0	0	agvhd2	560	357	0.03375	-1.30657	0.502984	0.00103753	0.270748	0.101022	0.725629	621	356	0.0427447	0.385163	0.256135	0.155455	1.46985	0.889709	2.42829	0.000675781
rs2073942	23	9914947	G	L	na	1	1	0	cgvhd	722	326	0.12004	-0.585903	0.208347	0.00224132	0.556603	0.369996	0.837324	788	371	0.104587	0.104021	0.171291	0.549184	1.10962	0.793177	1.55232	0.00966335
rs5951332	23	100743826	G	G	59	1	0	0	agvhd3	715	119	0.130172	-1.08936	0.456919	0.00453766	0.336433	0.137392	0.823827	811	138	0.1121	0.508638	0.237012	0.043188	1.66303	1.04508	2.64635	0.000500698
rs5951333	23	100745825	C	P	59	1	0	0	agvhd3	712	118	0.130567	-1.08201	0.457003	0.00488521	0.338914	0.138382	0.83004	810	137	0.109626	0.490213	0.241986	0.055996	1.63266	1.01605	2.62349	0.000697449
rs5951336	23	100749127	G	V	59	1	0	0	agvhd3
rs41305431	23	103495552	T	K	na	1	0	0	agvhd2b	756	314	0.0406043	0.741252	0.231333	0.00387382	2.09856	1.33354	3.30245	879	357	0.0404531	-0.466677	0.337638	0.135852	0.627083	0.323535	1.21542	0.00206346
rs1298577	23	106396402	A	I	na	1	1	0	cgvhd	739	338	0.0828516	0.533202	0.191621	0.00958552	1.70438	1.17073	2.48129	823	378	0.0921739	-0.29792	0.215309	0.148212	0.742361	0.486788	1.13211	0.00370974
rs12008095	23	108708552	G	P	na	1	1	0	cgvhd	510	228	0.161335	0.484923	0.176195	0.00910662	1.62405	1.14979	2.29393	584	272	0.169287	-0.483822	0.203034	0.011046	0.616423	0.41405	0.917708	0.000290887
rs1059702	23	153284192	A	F	na	1	0	0	agvhd2	755	485	0.0956439	-0.492911	0.198128	0.00737022	0.610846	0.414268	0.900703	876	543	0.103252	0.160573	0.141145	0.265363	1.17418	0.890413	1.54839	0.00591253

## Sheet: Suppl Table S2
Table S2. Source Peptides for HLA-A*02:01 Coding Discovery Variants
LD Group	rsID	Source Peptide*
1	rs2230677	KSLRQSRSRSRSKGGSRSRSRSRSKSK
1	rs2230678	RSRSRSKSKDKRKGRKRSREESRSRSR
3	rs2485319	TVALGEKTEITGATTMTSVGHQSMTPG
3	rs7825	SLKKEIPENSAVDQEA
4	rs1336900	LRDKDVEDEQEHYTSDDLDIETKMEEQ
4	rs2230061	QWQRNITYKSNPNRILPDSVDWREKGC
7	rs3856145	YNSNFRLYLSTEIENPHFLPSVYNFVT
7	rs6667999	LLQKALGSILDDDEIVDTLRKSKMTSN
7	rs7527925	NEDKLCFSFRLCTAIMQNNANGNLIQD
7	rs7535953	GILINIKSALSQSKLTSTFEIGESQHL
8maj	rs1041935	IPDQLDPGTLIVICGHVPSDADRAGCI
8maj	rs1041935	IPDQLDPGTLIVICGHVPSDADRFQVD
8maj	rs1041935	IPDQLDPGTLIVICGHVPSDADRWIC
8maj	rs1041937	ADRFQVDLQNGSSVKPRADVAFHFNPR
8maj	rs1126407	NNLQNIIYNPVIPYVGTIPDQLDPGTL
8maj	rs1126627	FAGHLVKPFADTLDQVNISKTDEAFFD
8maj	rs1885533	MGPFMSILQEHIGAMKKEELTSHQSQL
8maj	rs2243525	TCTKIPPMNYVSKSLPFAARLNTPMGP
8maj	rs2275687	LFDTQHFISKERAGALMMPLVDQLENR
8maj	rs2275689	FGAENPDPFVPVLSTAVKLIAPERKEE
8maj	rs2794751	HGISETYDVSPLLRYMLPHLVVSIIHH
8maj	rs2794763	NDQLSNQVVVCLLPFVVINNDDTESAEMKI
8min	rs1041935	IPDQLDPGTLIVIRGHVPSDADRAGCI
8min	rs1041935	IPDQLDPGTLIVIRGHVPSDADRFQVD
8min	rs1041935	IPDQLDPGTLIVIRGHVPSDADRWIC
8min	rs1041937	ADRFQVDLQNGSSMKPRADVAFHFNPR
8min	rs1126407	NNLQNIIYNPVIPFVGTIPDQLDPGTL
8min	rs1126627	FAGHLVKPFADTLNQVNISKTDEAFFD
8min	rs1885533	MGPFMSILQEHIGVMKKEELTSHQSQL
8min	rs2243525	TCTKIPPMNYVSKRLPFAARLNTPMGP
8min	rs2275687	LFDTQHFISKERAEALMMPLVDQLENR
8min	rs2275689	FGAENPDPFVPVLNTAVKLIAPERKEE
8min	rs2794751	HGISETYDVSPLLHYMLPHLVVSIIHH
8min	rs2794763	NDQLSNQVVVCLLPFMVINNDDTESAEMKI
9	rs4925583	IFLVFPFIGISCSYGQVLFAVYHMKSA
9	rs4925792	ISCSYGQVLFAVYHMKSAEGRKKAYLT
10	rs72779451	RKSPIMYPSTTMAKAPGLVSCTFFLAV
10	rs72779453	ELMILARRSDRGSATSPAHSLSRKSPI
10	rs72779453	VPANISSDFQPCSATSPAHSLSRKSPI
11	rs834514	KIRASSSFHDTIAGPNMGKSHQSLFKW
13	rs1001238	IDLKEFMEVEEGTNVNIVAKIKGVPFP
13	rs2042995	QKEIVTEEKIHVAISKRVEPPPKVPAV
13	rs2042996	PLRDGGAKIDGYITSYREEEQPADRWT
13	rs3829746	RVLDSPSAPVNLTIREVKKDSVTLSWE
13	rs9808377	TKASFTNVTETQFIISGLTQNSQYEFR
15	rs35190925	ESTSFERNLKEKNTGLESNQKSDDSCV
15	rs35864545	IEEKLSQDIKESLKLSNLYKRPSFEES
22	rs1693482	TDGGVDFSFEVIGRLDTMMASLLCCHE
22	rs698	MAKKFSLDALITNILPFEKINEGFDLL
31	rs4977493	TNKTMLWNSFQISIGISSKSFKDNDFG
31	rs62622380	MEENRTKEPIQMDVEHREVLPESLPVL
33	rs11145017	DKNEESLPFQNLPIEKSPLPNTSPQGT
33	rs2077181	SDSPDICHDSEAKEETEKHLSACMGPE
33	rs3739524	GDFEYDVMGQNIDEDFLREPEHFLYGGDPP
34	rs13292096	QEENTGEEGMAAGLLIAGPRGSTFFSSVTV
34	rs2243906	TSLLPKSCSLLSLATIKVLDLHDNQLTALP
34	rs4504745	TFFSSVTVAFAQEGWRCLVSTPRDRFK
41	rs14752	SCVGSFILAGSLFEFPG
46	rs2961144	LILVMMSYDRYMAICHPLQYSVIMRWG
46	rs6464573	CADTWLNQVVIFAASVFILVGPLCLVL
46	rs6464574	SSHLCMVGLFFGSAIVMYMAPKSRHPE
48	rs7813	PSVSSLLQRAHEQCFLKSIAEGIGPEE
48	rs910925	SLAVVNLGTHKFLGQILTAFPALRFVE
49	rs10852891	DLCGLLSLQRPHRHPAALLLECKASPQ
49	rs10852891	TFVVSSLCNGLIATQLLFYWNAKPPHK
49	rs9901673	MAVEYNVSFPHAAKWTFSAQNASLRDL
50	rs2290207	LALKVQEVPASAQSRPGEDSNDLIRHF
50	rs3764424	HCSSPSVTPPFGSLRSGGLLLSRDVPR
51	rs2320231	TCCQTTCCRPSCCHPVCCQTTCRPSCG
51	rs238824	CCQPCCHPTCYQTICFRTTCCQPTCCQ
51	rs238830	TCCHPSCCISSCCHPYCCESSCCRPCC
51	rs389784	CVSSCFRPQCCQSVYYQPTCCRPSCGQTTC
51	rs398825	CCRPLCCQTTCCRATCCRPSCCGSSC
51	rs483893	SSCCRPLCCQTTCHPSCGMSSCCRPLC
51	rs483929	PLCCQTTCHPSCGMSSCCRPLCCQTTC
51	rs6503627	LASYLEKVRQLERDNVELENLIRERSQQQE
51	rs71373411	VNALEIELQAQHNLRDSLENTLTESEARYS
51	rs72828116	VCPEPVSCPSTSCRPVSCSPGSSASAICRP
51	rs72828119	CCQPVCPTPTCSVTSGCQAVCCDPSPCEPS
51	rs8071814	LLESEDCKLPCNPCSMPASCTSCPSCGPVT
52	rs16941	TISRNNIRENVFKEASSSNINEVGSST
52	rs16942	IKESSAVFSKSVQKGELSRSPSPFTHT
52	rs1799966	LKVPQLKVAESAQSPAAAHTTDTAGYN
52	rs799917	QNTFKVSKRQSFAPFSNPGNAEEECAT
54	rs1345658	HAEIKPYGCKECGKTFSRASYLVQHGR
54	rs1811	FALHQKISRQKPRECREYGKTLCQDSKPVQ
54	rs2651079	AYVKGSEFSANLPQKQVQQNVHNPIRT
55	rs3198831	GQMTDLYHYITSYVVHGQIIYGPAYSGRET
55	rs707744	WNLPTTAQVTIEAEPTKVSEGKDVLLL
55	rs707745	LPTTAQVTIEAEPTKVSEGKDVLLLVH
56	rs1968090	GKTFSKSTHLLQHLIIHTGEKPYKCME
56	rs8100491	SHLALPEEVLLQEQLTQGASKNSQLGQ
58	rs13049028	PAGRARRVSGEPQESGDGSLSPQAEAI
58	rs557556798	VEAGDPAGDGVEAEGPAGDSMDAEGP
59	rs5951332	VEIGAETGARSGPGAEVETKATAIAIH
59	rs5951333	NSGVGPYTTDSARPQAVANSQGEVLPG
59	rs5951336	GAGAGAGPGTESGAGVWSWDGDATTVESRL
65	rs1025806	HSLLNLAQEDHSFNVKPFPSEL
65	rs614486	KTETEVQNPDVLWELDIPEGRSHADQD
66	rs3737983	FDNPVYRKTTEEEDEDELHIGRTAQIG
66	rs5174	IGRTAQIGHVYPAQVALSLEDDGLP
66	rs5174	KNPLSELPVVKSKQVALSLEDDGLP
67	rs1045920	RSETSSLPQKDLKFPGLEHASIEGPIA
67	rs7594497	QASVAKKEILQIMDKTISKPRASRKEN
68	rs34577613	ALNERKYRQHPDTIKFTSVPDSMGMVL
68	rs6711382	AYNISDVCYKRDWYDLIAKGNNVLGDA
69	rs17849995	AAVTLQRAALKFLAKYRKKKKLFAPWRGLQ
69	rs2070179	YKKTTPIEAASSGTRGLKAKFESMAEE
69	rs4676684	LSMSRHKLAKHLQACPASVVCCSMEWN
69	rs9832267	KDQNSKLLQDKNEQAVQSAQTIQQLED
70	rs1476387	CKSFETTTGFDPHRGTPLSDHEALMAT
70	rs2277114	QRLPYPLHNSAQIVAVNNVKYRKNIGE
70	rs59056467	FYCLQHLPQTDHKAEGSDRGPESPELP
70	rs9320288	GHFYCLQHLPQTDHKAEGSDRGPESPELPT
71	rs75701347	SRRKSHRGQERGTAEAGISPGNSPLQG
71	rs7791608	GSGGPGYLLTPPPRPDLGAGGLLSVKM
72	rs33945943	LEACRNGDVSRVKRLVDAANVNAKDMA
72	rs34790717	AGQRLLNCLLGVMGLGAGSG
73	rs41278435	YPVCEPLSCGSPPPVANAVATGEAHTY
73	rs76469101	FGSKVTYRCNKGYILAGDKESSCLANS
74	rs17677991	ATNRPGKNLKAFVAAKRPIAARPSPGG
74	rs17677991	ATNRPGKNLKAFVAAKRPIENAAQIPV
74	rs3959569	AQDGLGSLPPADGPPSRPHSYQNPTTS
75	rs7195066	SALPEVDVGPPAPGAGLPVPALFDSLL
76	rs11552708	ELQSLRREVSRLQRTGGPSQNGEGYPW
76	rs6259	PPGTQAEFNLRGENSSTSFCLNGLWAQ
76	rs6259	PQGRLFLGALPGENSSTSFCLNGLWAQ
77	rs2955365	EKKPIARLGGSQKTRAGGPAVREAAYK
77	rs2955367	AAPAHVPPAPQASGWAFVEPPAVSPEV
77	rs4584886	ICAYLPDLMYLDYWRIDDHTKKLAEAK
78	rs2680701	LRIRCRPRHSRPDLLQQRTAWAISQLA
78	rs389389	ERMSLWATSREFTDAYKLPLAVGPPSL
78	rs8071623	SGPGHYAVPTPRGPETGPRTESSRHSS
79	rs2287669	QESSTSSFSSMSASSRQEETKKDYREV
79	rs2302970	LHVAALHGRADLIPLLLKHGANAGARN
80	rs11206394	MLLGHSTAGAIGRLLASSPRATVTV
80	rs2304303	AWMENVATIAASRLCHAHPTLKAIEMFHFR
81	rs2305397	TELAGVLPGSLAEHMPVLVSGIIFSLADRS
81	rs2305398	DVFTAYIVLLRQTQPPKGWLEAMEEPT
81	rs3732675	HLPILLPPVMACVADSFYKIAAEALVVLQE
81	rs3732678	AFLSLAEVGQVAGPGHQRELKAVLLEALGS
81	rs7641959	MAEAGAGSLSLPGGKAMETSASSSQP
82	rs1127392	ESLNLPNTNSILGVDDEVLAEGSPRSLSSV
82	rs28927675	KKNKADESIQWLEIHKKKSQAMSKSVTLRA
82	rs8500	LSTAAFNGKDLGSVSHLTGYETERQRH
83	rs12937519	NKQVVSSSEQLQSYQAEIIELRRTVNALEI
83	rs12938374	PCCQPSCCVSSCCQPCCHPTCCQNTCCRTT
83	rs141050869	ETTCCRTTCFQPTCVYSCCQPSCC
83	rs2074284	SSCQAVCCDPSPCEPSCSESSICQPATCVA
83	rs2074286	DCVDTTPCKVDVSEEAPCQPTEAKPISPTT
83	rs2191379	RPACCETTCFQPTCVYSCCQPFCC
83	rs71383390	TTVCLPGCLNQSCGSSCCQPCCRPACCETT
83	rs9902235	CVSSCCQPCCRPTSCQNTCCRTTCCQP
84	rs1046097	KRDAFLEQFRKEDVFKDNFDEMDRSRE
84	rs2271029	RSLGASSYYSLLTAPRFARLHGISGWSPRI
84	rs605059	AGGGAGPGAEDEAGRSAVGDPELGDPPAAP
84	rs615942	HLQPGMSLEGPAQPQYSPVQATFEVLDFIT
85	rs1065852	LVDLMHRRQRWAARYSPGPLPLPGLGNLLH
85	rs28371703	TPVVVLNGLAAVREAMVTHGEDTADRPPVP
85	rs28371704	VVLNGLAAVREALVTRGEDTADRPPVPITQ
85	rs5758651	YKDSFGSAVPRNVGGFPQYPTGQEKGD
86	rs113730899	MAVGPHGAGCVHLQRGV
86	rs113730899	RAHPPTQLEWLAGWRWGRMALDVFTFSEEC
86	rs147655466	GLEDMEDLARLRHVFAIVASAYDLAQN
86	rs147655466	MSGNLLISLRHVFAIVASAYDLAQN
86	rs147655466	SYHPRKALSTTPHVFAIVASAYDLAQN
86	rs820137	LRRRAALGQLNTILLLAQPLLQRRQRLQLG
87	rs1839230	KATSVKEDSVLNIARGKKDGEKSRTVSFEQ
88	rs200759023	RCRCGVPACSHVPIWSVRLLTRADAEC
89	rs10281879	AGSGGAGSGAAGGTGSSGGGGFGAATFAST
90	rs910122	EDEEEEEGENYQKGEQGEDSSEEKHLEEPG
91	rs3737438	EECTRLWSRGEATATDAEAREAALRKEVED
91	rs3737438	EECTRLWSRGEATATDAEAREAGTAVTAAH
92	rs16947	KAKGNPESSFNDENLRIVVADLFSAGMVTT
92	rs1801311	WSGCFGKMAGSGVRQATSTASTFVKPIFSR
na	rs1021580	KTPPEKETLTLGSRKEQLKTPSKGISE
na	rs10266695	VPPMTIYTEQDYLNYVISKPRNKRVPI
na	rs1042044	EGVYLYTLLAFSVLSEQWIFRLYVSIG
na	rs1048013	TVRTAKLTPVSAQLQDIEGKIDRFIIP
na	rs1049434	VTKAAESPDQKDTDGGPKEEESPV
na	rs1056042	SMDKMYRNLYKKAYSSASHTQESF
na	rs1059702	PESSVSLLQGARPFPFCWPLCEISRGT
na	rs10896563	TLVNSTEVTEFYLLGF
na	rs11196400	LVPLKDANYRQSINKLKYSSVTDTPQI
na	rs113753849	CCESSCCCPCCCLHPVCGRVSCHVTCY
na	rs11544484	DNTVTWLAAWTESVQNSIKYIMLNPCS
na	rs11601425	MIDVSQAVCWRSMQRGCAVLGALGLLA
na	rs11601425	QHPISQAVCWRSMQRGCAVLGALGLLA
na	rs116342938	DTYRWWRLQREKPSNLNDTIKELFRVV
na	rs11895564	IRLNGTKDSMFGIAVKNIGDINQDGYP
na	rs11937432	YVYFLKDEDYLKDTVENLETQSKIKAV
na	rs12008095	MTDGTYVFVPYDAPLYSLPYKHTPYRV
na	rs12139527	LIQKALVRGGLGTSAADANFIMATGQA
na	rs12175588	KVKAKEAEETDNEVEEEIEGDELEVHE
na	rs12648	GNSTLSVPKRCDADAPEDQCTVTRTYL
na	rs1298577	LHYLQDADEEHVEISTRSAEF
na	rs13213314	ESTPHHTSQSEGNSFQQSQQPKPHLCG
na	rs13381941	VEHQTACACSSQCTQGSEKCPQKTTRR
na	rs1359082	SEEVTYATLTFQDSAGAR
na	rs1510765	QPSASHPGGQSLKPVVPDSTQNLEDRE
na	rs16869016	FANFSGQLFFPEGLLNTTLFVHLLDDN
na	rs17013285	IGTRDETAKEADAVDVSLVEGSNDIMG
na	rs17275036	LLKVYCDSKSCFFTSEPYYNREGSQGP
na	rs17745550	QEADAFMGVESGHVKEGTKVSETEVKE
na	rs17763658	AQGQGAHGLLIVSQVSDQQCSDTTLAP
na	rs17783366	LDLNACYHKTHHRNLGLASLEEADIPI
na	rs17830337	PLSRFIPWFPYDGTKLPLRPKRSPPVI
na	rs1807493	LSKDSSPVGLVEEAGSRSAGWGLAEWE
na	rs2073290	LIVPGLILLLRNHHG
na	rs2073942	DKIHLGEEQLKCLLDSLQPERGK
na	rs214950	EAEDHTRALHRLIVKSRELYEKTEDES
na	rs2228431	HRQTLSPVPQQFSTSNILWKPWLQPCC
na	rs2232386	VGGGFSGPSFPVCAPGGIQEVTVNQSL
na	rs2250242	TSGAEKATTRRKASSTPSPKQRSKQAG
na	rs2273906	GLQATPELGKGSQSLSQRFNAISSEDF
na	rs2275950	KSELLQRITQEQEEKLSFIEALIQQYQ
na	rs2290213	SMSEDGGLQESNPSADDFVSASTADVS
na	rs229526	WAALLLFLLMCEIRMVELTFDRAVASG
na	rs2301521	GYRASPAGSGARPHESTAAQAPENEAS
na	rs2307105	PKMPLVEQSPEDSEGQDYVETVIPSNR
na	rs236152	EYGEEIKGYPGVQGPEDLEWERYRGRG
na	rs2564872	QAFTVQIRALPILSTLKLREKLSTLAL
na	rs28362581	YPFKKRASLQASTTAPEARGGLGAPPL
na	rs2849233	IQGKGLGSFFIDITLENDSLRYSAFVL
na	rs2849233	IQGKGLGSFFIDITLQTRTLLDDENDS
na	rs2873479	KTERAKEEIGAVSIKKAVPGKKEEKTT
na	rs3045695	DKSQSKRRASNE[del]ESAAPASPAPSPAP
na	rs3112980	DKTPDYYGCNSEDIKEPGVWSDSNASF
na	rs3135507	VALRVQELQEQLRMVGEDTKAQLLGGV
na	rs3213642	SLPEDHRPKCEPPCVMGKGHQHYGFGG
na	rs3213706	EGPRQHHPSEVTEQQLANKRIQNMQHL
na	rs323295	QQLHQSRLDYNWLKAQALFKSRELVAE
na	rs34778959	RQLCLHGFPLSPLRPPKVSLSHQMRSL
na	rs349053	VQCHQDQTACFQGSGRMTVGNFSVPVY
na	rs35195207	EELDVKHALSYNQGQLKELKDSKTDRL
na	rs35259282	VFRLLVYMVAAEHMWKDEQKEFECNSR
na	rs3735338	PPAAAWASGIPRPLVSLSLQWAAPSPS
na	rs373572	CDALHPKSAAEIVQEIENIEKTRMRLE
na	rs3737002	HCKTPEQFPFASPMIPINDFEFPVGTS
na	rs3738281	DEAPRLSQNGDRQSSASERLPSVEEAE
na	rs3738952	MGSADLNATFYGPIKKEDGSEVGVGGA
na	rs3742717	SLPPQGTSDGPEDMPRESTEQGQDTEV
na	rs3748176	EYLKACREQHPAQLLAGSKGTPGRFDP
na	rs3769823	EGGRRARVVIESKRNFFLGAFPTPFP
na	rs3772101	GQQGLPVASQLFSQSLSEARLL
na	rs3783185	KIVVIAKAFGLKAIDLVYIDFRDGAGL
na	rs3783185	KIVVIAKAFGLQAIDLVYIDFRDGAGL
na	rs3795251	NKSTKLCGKTSCPR
na	rs3814596	FQNLLSVYLDATFSPCLRELDFWQEGW
na	rs3816988	RAKPKILQKPTPELKQQLAAFSKRVAG
na	rs41305431	EDRVQVWFQNRRAKWKRNQRVLMLRNT
na	rs4909444	GAPGPSGPPGSVGDPGLRGTPGKDGER
na	rs4935502	SPLRIVALDKDIEATKDPELHLFLNDY
na	rs4946188	QMLLSSLLQNDAYDDCLKGMLIPCIPK
na	rs4977881	AYQSTSFHNTALDEALDFFLLIFATAV
na	rs542998	CDSLGSGVATVKVVLPDDHLKDEMDWQ
na	rs56411234	SRKRPCNSQPCSQHPDDQCKDSSPCPL
na	rs5658	MPGPWLLVALALTLNLTGVPG
na	rs587404	AGDDASSLRSRLETMNQCWESVLQKTE
na	rs5987	RGTQVVGSDMTVTIEFTNPLKETLRNV
na	rs6138482	PEDRIQVSGVPFLHSKDTTENVSFPHS
na	rs61730614	AGLGGSGFSATSNQGLGGSGSSVKFVS
na	rs61731040	HQLSLDHNLLDHITEGTFADLQKLARL
na	rs61737954	EGERSALLAAIRGYSGTCSLRKVASSA
na	rs61750041	LRWRPIQPERPAGASKYDLLCKEEFIE
na	rs62382170	WGASGYFWQAQWEKLLTTFEGKEWILF
na	rs62572859	SSTSSSSDNDEGSRGATKYTIYWGFRA
na	rs6680692	RREQEERREQLLKSEEEKRLEQERREQ
na	rs685967	AHILLTAGIIFIIAGMVVLIPVSWVAN
na	rs7021572	RHHCPHLPTKIYDETEKPCLLSEYTEN
na	rs708167	SVGKLNNLVQEFQVFLENLKDDDAVFP
na	rs7307331	LLLGLAIISGLLLYYSPVFCWKVGNTS
na	rs7536561	SSISSLPSHAPLLSGLDYTVDSNLGII
na	rs76723438	TCRCGVPACSHVPIWSARLLTCRCGVP
na	rs78004870	GRIPGRRARGAVRGGGPAGAARLPRTRPLL
na	rs788908	NNHQPGSATYRIRKTEPLQTNCAYVGD
na	rs7895850	GASEAGEDREAPGQRRRLGVLATAWLT
na	rs79616802	KYCFPNYVGRPKHVRVMAGALEGDLFI
na	rs8002697	AVPVERHLTSASLPTWSEEPGLDNPAF
na	rs9051	HVGSVEKHLEEQIPKVDREYEECMSED
na	rs911973	EGTESSSILLTYLEENGVDLTSLRQMK
na	rs9288952	GIVYASLNHSVIGPNSRLARNVKEAPT
na	rs983034	VSQVTEGHWKWGGITVQVNSAFFTGIY
na	rs9975588	HTSTFVATSGPSSLSVLGNTGFSFKSP
*Recipient amino acid residues that differ from those in the donor are highlighed in red font. Abbreviation: LD, linkage disequilibrium

## Sheet: Supp Table S3
Table S3. Performance of NetMHCpan4.1 in Predicting Reported Peptides that Bind HLA-A*02:01
rsID	Allele Tested	Source Peptide	Reported Processed Peptide Sequences*	Peptide Predicted by NetMHCpan4.1	Alternative Peptides Predicted by NetMHCpan4.1
rs10004	G	LVFPATVLFRGGPRGSLAVAQDLTEDEETV	SLAVAQDLT	NO
			VLFRGGPRGSLAVA	NO	VLFRGGPRGSL
rs10004	A	LVFPATVLFRGGPRGLLAVAQDLTEDEETV	VLFRGGPRGLLAVA	NO	VLFRGGPRGL	VLFRGGPRGLL	GLLAVAQDL
rs10330	G	AELDREMSRSVDVTNTTFLLMAASIYLHDQ	RSVDVTNTTFL	NO	None
rs1048719	G	LMQAPLLIALGLLLAAPAQAHLKKPSQLSS	LLLAAPAQA	YES
rs10805890	A	STIIDSPRFSHRGILIDTSRHYLPVKIILK	LIDTSRHYL	YES
rs11136343	A	GPVGSAGPVETSKGLLGQEGLVEIAMDSPE	GLLGQEGLVEI	YES
rs1128416	A	LELEAPLKICGDIHGQYTDLLRLFEYGGFP	GQYTDLLRL	YES
rs1129495	T	WSSMGQETVEKFRQRILAPCKLETVGWQLN	ILAPCKLETV	YES
rs1129495	G	WSSMGQETVEKFRQRSLAPCKLETVGWQLN	SLAPCKLETV	YES
rs1131293	A	VTQPVNLADYTWEEVFRVNKPESGVLSAAS	YTWEEVFRV	YES
rs1132274	C	QKLTAEFEEAQTSACRLQEELEKLRTAGPL	RLQEELEKL	YES
rs1138358	A	PQPGSGPSKTSRVLQNVAFSVQKEVEKNLK	VLQNVAFSV	YES
rs11556157	T	ASLMFTSKSEALLLKLRGVINQLAFGIDKS	KLRGVINQL	YES
rs11556157	A	ASLMFTSKSEALLLKIRGVINQLAFGIDKS	KIRGVINQL	YES
rs11557236	G	VVFGGTGAQGGSVARTLLEDGTFKVRVVTR	TLLEDGTFKV	YES
rs11557236	A	VVFGGTGAQGGSVARILLEDGTFKVRVVTR	ILLEDGTFKV	YES
rs12828016	T	LEDLDAQLRRTLSPEIITVTSAVGPVSMAA	RTLSPEIITV	YES
			TLSPEIITV	YES
			RTLSPEIITV	YES
rs13204	G	PTFNVTVTKTDKTLVLLMGKEGVHGGLINK	KTDKTLVLL	YES
rs17845226	C	LASALKSALSGHLETVILGLLKTPAQYDAS	ALSGHLETV	YES
rs1801284	A	ARFAEGLEKLKECVLHDDLLEARRPRAHEC	VLHDDLLEA	YES
rs1805098	G	HAGEHLLLGATKRSMMYKDILLLGNNYVIH	MMYKDILLL	YES
rs187416296	T	SDPKVLTLFMAVPPCCIGVFLDYEAGIVSF	MAVPPCCIGV	No	FMAVPPCCI	FMAVPPCCIGV
rs2073498	C	DQDEPVEWETPDLSQAEIEQKIKEYNAQIN	SQAEIEQKI	YES
rs2166807	T	NFIPHTSLQVKNSQLLNSVLTLPSRQTSAV	QLLNSVLTL	YES
rs2173904	C	ELYGNTFQLYKSADHRTLDKVLEVQPEKLE	RTLDKVLEV	YES
rs2228220	G	QFQNALGCNPSLPKHSVTIRSDQQHKNIQL	SLPKHSVTI	YES
rs2230194	G	LRGASKEILSEVERNLQDAMQVCRNVLLDP	ILSEVERNL	YES
rs2273137	A	EELGYNCQTGGVIAEILRGVRLHFHNLVKG	VIAEILRGV	YES
rs2274217	T	LTKKVQRHASSGSFLSSANEHLKEDLNLRL	FLSSANEHL	YES
rs2275660	C	SSSMEGVTFLQAKQIALHALSLVGEKQKVN	FLQAKQIAL	YES
rs2287174	T	FAIQQSLLESSRSQELSGPASNGGISQTNT	SLLESSRSQEL	YES
rs2298668†	G	IWFCNNTGFMWDVAEDLKAMLVFAEHRYYG	FMWDVAEDL	YES
			FMWDVAEDLKA	YES
rs2306590	G	STSPLQTRLLEAIIRLWPLGLVLANTAMGV	RLLEAIIRL	YES
rs2551949	G	YERDNNFLAMLERQFTVRKVHYDPEKDVHI	AMLERQFTV	YES
rs27044	C	TWTDEGSVSERMLRSELLLLACVHNYQPCV	MLRSELLL	NO	RMLRSELLL	RMLRSELLLL	MLRSELLLL
rs2740348	G	DEWVACLGSNRALFRQPDLVLRLLETVIDV	RQPDLVLRL	YES
rs299284	C	SQKNDKDLKILEKEIRVLLQERGAQDRRIQ	KILEKEIRV	YES
rs299295	T	EIEDLKLENSSLQEKVAKAGKNAEDVQHQI	SLQEKVAKA	YES
rs4236176	A	VMGSLLGKVLCLQLSLDDHVVAVCAGNKIF	SLDDHVVAV	YES
rs4823054	C	YHYDPEQVINNILEERLAPTLSQLDRNLDR	RLAPTLSQL	YES
rs61739531	C	EKGRIYTYIGEVLVSVNPYQELPLYGPEAI	YIGEVLVSV	YES
rs61745599	C	SADETIGVVHLVLRRLLQEQHQLSSRRLLN	RLLQEQHQL	YES
rs743582	G	VRGSMEASQVQVPLEASPITFPPPCAPERP	SQVQVPLEA	YES
rs7675987	A	KVKKALAQVFCEESGLSPLLQKITDWDSSI	GLSPLLQKI	YES
		KVKKALAQVFCEESGLSPLLQKITDIKQIA
		KVKKALAQVFCEESGLSPLLQKITGH
		KVKKALAQVFCEESGLSPLLQKITGAEGGL
rs887515	C	QRPQEVPAEALAPAPAEVPAPAPAAASASG	ALAPAPAEV	YES
rs892028	A	ADEEREKTYKLAENIDAQLKRMAQDLKDII	KLAENIDAQL	YES
rs9051	G	ATHVGSVEKHLEEQIAKVDREYEECMSEDL	HLEEQIAKV	YES
rs9051	C	ATHVGSVEKHLEEQIPKVDREYEECMSEDL	HLEEQIPKV	YES
rs9876490	C	PAKPTDGLYTYWSAGADSQSVQNSSSFHNW	GLYTYWSAGA	NO	None
*results summarized by Granados et al. (doi:10.1038/leu.2016.22) and Griffioen et al. (PMID: 27014279) †merged into rs2229437

## Sheet: Supp Table S4
Table S4. Origins and Characteristics of Processed Peptides that Include the Variant Amino Acid and are Predicted to Bind HLA-A*02:01
Chr	Position	Linkage Group	rsID	Source Peptide	Predicted Processed Peptide*	EL-score	BA Rank	Logo
1	39908506	na	rs587404	AGDDASSLRSRLETMNQCWESVLQKTE	SLRSRLETM	0.1253	6.0361	1
1	47138819	65	rs614486	KTETEVQNPDVLWELDIPEGRSHADQD	VQNPDVLWEL	0.1908	2.0011	0
1	47139103	65	rs1025806	HSLLNLAQEDHSFNVKPFPSEL	SLLNLAQEDHSFNV	0.1046	0.4859	0
1	47139103	65	rs1025806	HSLLNLAQEDHSFNVKPFPSEL	NLAQEDHSFNV	0.2798	1.2435	0
1	47139103	65	rs1025806	HSLLNLAQEDHSFNVKPFPSEL	AQEDHSFNV	0.4821	1.7493	0
1	53712727	66	rs5174	IGRTAQIGHVYPAQVALSLEDDGLP	AQIGHVYPAQV	0.3143	0.8379	0
1	53712727	66	rs5174	IGRTAQIGHVYPAQVALSLEDDGLP	HVYPAQVAL	0.4473	4.5945	0
1	55064980	80	rs2304303	AWMENVATIAASRLCHAHPTLKAIEMFHFR	RLCHAHPTL	0.2125	1.8737	1
1	180243524	na	rs7536561	SSISSLPSHAPLLSGLDYTVDSNLGII	APLLSGLDYTV	0.1711	1.6934	0
1	180243524	na	rs7536561	SSISSLPSHAPLLSGLDYTVDSNLGII	LLSGLDYTV	0.7266	0.0582	1
1	225528183	7	rs3856145	YNSNFRLYLSTEIENPHFLPSVYNFVT	RLYLSTEIENPHFL	0.2043	1.5547	0
1	225528183	7	rs3856145	YNSNFRLYLSTEIENPHFLPSVYNFVT	YLSTEIENPHFL	0.5872	0.2707	0
1	225533684	7	rs6667999	LLQKALGSILDDDEIVDTLRKSKMTSN	SILDDDEIV	0.1418	4.4787	1
1	225533684	7	rs6667999	LLQKALGSILDDDEIVDTLRKSKMTSN	ILDDDEIVDTL	0.5594	2.2432	0
1	236700807	8maj	rs1126407	NNLQNIIYNPVIPYVGTIPDQLDPGTL	NIIYNPVIPYV	0.1467	1.7813	0
1	236700807	8maj	rs1126407	NNLQNIIYNPVIPYVGTIPDQLDPGTL	IIYNPVIPYV	0.4885	0.2669	0
1	236700807	8maj	rs1126407	NNLQNIIYNPVIPYVGTIPDQLDPGTL	IYNPVIPYV	0.1942	5.2639	0
1	236700807	8maj	rs1126407	NNLQNIIYNPVIPYVGTIPDQLDPGTL	YVGTIPDQL	0.19	6.2425	0
1	236719193	8maj	rs1885533	MGPFMSILQEHIGAMKKEELTSHQSQL	ILQEHIGAM	0.3544	1.7274	1
1	236706862	8maj	rs2243525	TCTKIPPMNYVSKSLPFAARLNTPMGP	YVSKSLPFA	0.2883	1.2627	0
1	236717926	8maj	rs2275687	LFDTQHFISKERAGALMMPLVDQLENR	GALMMPLVDQL	0.1668	2.0835	0
1	236721660	8maj	rs2275689	FGAENPDPFVPVLSTAVKLIAPERKEE	FVPVLSTAV	0.1727	1.6694	0
1	236721660	8maj	rs2275689	FGAENPDPFVPVLSTAVKLIAPERKEE	VLSTAVKLI	0.117	4.3318	1
1	236758887	8maj	rs2794751	HGISETYDVSPLLRYMLPHLVVSIIHH	LLRYMLPHL	0.0953	1.9854	1
1	236749649	8maj	rs2794763	NDQLSNQVVVCLLPFVVINNDDTESAEMKI	VVVCLLPFV	0.1041	0.3804	0
1	236700807	8min	rs1126407	NNLQNIIYNPVIPFVGTIPDQLDPGTL	IIYNPVIPFV	0.3359	0.3692	0
1	236700807	8min	rs1126407	NNLQNIIYNPVIPFVGTIPDQLDPGTL	IYNPVIPFV	0.1277	6.1852	0
1	236700807	8min	rs1126407	NNLQNIIYNPVIPFVGTIPDQLDPGTL	FVGTIPDQL	0.2207	4.7999	0
1	236719193	8min	rs1885533	MGPFMSILQEHIGVMKKEELTSHQSQL	SILQEHIGV	0.4607	1.4324	1
1	236719193	8min	rs1885533	MGPFMSILQEHIGVMKKEELTSHQSQL	ILQEHIGVM	0.2193	2.8142	1
1	236719193	8min	rs1885533	MGPFMSILQEHIGVMKKEELTSHQSQL	ILQEHIGV	0.1193	3.9912	0
1	236706862	8min	rs2243525	TCTKIPPMNYVSKRLPFAARLNTPMGP	YVSKRLPFA	0.2521	1.8036	0
1	236721660	8min	rs2275689	FGAENPDPFVPVLNTAVKLIAPERKEE	FVPVLNTAV	0.1512	1.9288	0
1	236721660	8min	rs2275689	FGAENPDPFVPVLNTAVKLIAPERKEE	VLNTAVKLI	0.1103	5.2013	1
1	236758887	8min	rs2794751	HGISETYDVSPLLHYMLPHLVVSIIHH	LLHYMLPHLV	0.0938	0.4579	0
1	236758887	8min	rs2794751	HGISETYDVSPLLHYMLPHLVVSIIHH	LLHYMLPHL	0.4671	0.466	1
2	10959407	10	rs72779451	RKSPIMYPSTTMAKAPGLVSCTFFLAV	IMYPSTTMAKA	0.1152	3.6896	0
2	152531077	68	rs6711382	AYNISDVCYKRDWYDLIAKGNNVLGDA	YDLIAKGNNV	0.1128	1.901	0
2	179464527	13	rs1001238	IDLKEFMEVEEGTNVNIVAKIKGVPFP	FMEVEEGTNV	0.3022	0.7436	0
2	204154552	na	rs1048013	TVRTAKLTPVSAQLQDIEGKIDRFIIP	TAKLTPVSAQL	0.1545	5.8125	0
2	204154552	na	rs1048013	TVRTAKLTPVSAQLQDIEGKIDRFIIP	AKLTPVSAQL	0.3091	2.5584	0
2	204154552	na	rs1048013	TVRTAKLTPVSAQLQDIEGKIDRFIIP	KLTPVSAQL	0.9346	0.4069	1
3	8955389	na	rs373572	CDALHPKSAAEIVQEIENIEKTRMRLE	SAAEIVQEI	0.3962	4.9986	0
3	12857493	81	rs2305397	TELAGVLPGSLAEHMPVLVSGIIFSLADRS	GSLAEHMPVL	0.8099	0.7789	0
3	12857493	81	rs2305397	TELAGVLPGSLAEHMPVLVSGIIFSLADRS	SLAEHMPVLVS	0.0975	2.5578	0
3	12857493	81	rs2305397	TELAGVLPGSLAEHMPVLVSGIIFSLADRS	SLAEHMPVLV	0.5519	0.3811	0
3	12857493	81	rs2305397	TELAGVLPGSLAEHMPVLVSGIIFSLADRS	SLAEHMPVL	0.5705	0.5667	1
3	12857493	81	rs2305397	TELAGVLPGSLAEHMPVLVSGIIFSLADRS	SLAEHMPV	0.1351	1.7163	0
3	12858028	81	rs3732675	HLPILLPPVMACVADSFYKIAAEALVVLQE	CVADSFYKI	0.1972	5.0763	0
3	98501128	na	rs3772101	GQQGLPVASQLFSQSLSEARLL	QLFSQSLSEA	0.1446	2.0041	0
3	112185025	na	rs9288952	GIVYASLNHSVIGPNSRLARNVKEAPT	SVIGPNSRL	0.1334	10.0357	0
3	121340536	69	rs4676684	LSMSRHKLAKHLQACPASVVCCSMEWN	KLAKHLQAC	0.3703	2.2651	0
3	121340536	69	rs4676684	LSMSRHKLAKHLQACPASVVCCSMEWN	HLQACPASV	0.4128	0.7155	1
3	121435621	69	rs9832267	KDQNSKLLQDKNEQAVQSAQTIQQLED	KLLQDKNEQAV	0.3416	3.9961	0
3	121435621	69	rs9832267	KDQNSKLLQDKNEQAVQSAQTIQQLED	KLLQDKNEQA	0.2112	6.137	0
3	121435621	69	rs9832267	KDQNSKLLQDKNEQAVQSAQTIQQLED	LLQDKNEQAV	0.2954	2.6409	0
3	121435621	69	rs9832267	KDQNSKLLQDKNEQAVQSAQTIQQLED	LLQDKNEQA	0.3962	3.3042	0
3	121435621	69	rs9832267	KDQNSKLLQDKNEQAVQSAQTIQQLED	LQDKNEQAV	0.1596	6.0722	0
3	129694681	na	rs5658	MPGPWLLVALALTLNLTGVPG	LLVALALTL	0.2673	0.6502	1
3	167023624	15	rs35190925	ESTSFERNLKEKNTGLESNQKSDDSCV	NLKEKNTGL	0.1863	8.713	1
4	2233709	na	rs11937432	YVYFLKDEDYLKDTVENLETQSKIKAV	FLKDEDYLKDTV	0.2497	1.3604	0
4	2233709	na	rs11937432	YVYFLKDEDYLKDTVENLETQSKIKAV	YLKDTVENL	0.9656	0.3183	1
4	2233709	na	rs11937432	YVYFLKDEDYLKDTVENLETQSKIKAV	YLKDTVENLE	0.1056	4.4842	0
4	100260789	22	rs698	MAKKFSLDALITNILPFEKINEGFDLL	FSLDALITNI	0.1703	0.4553	0
4	100260789	22	rs698	MAKKFSLDALITNILPFEKINEGFDLL	SLDALITNI	0.8216	0.5107	1
4	100260789	22	rs698	MAKKFSLDALITNILPFEKINEGFDLL	SLDALITNIL	0.2051	1.9297	0
4	100260789	22	rs698	MAKKFSLDALITNILPFEKINEGFDLL	ALITNILPF	0.092	2.7125	0
4	100263965	22	rs1693482	TDGGVDFSFEVIGRLDTMMASLLCCHE	RLDTMMASL	0.5872	0.4927	1
5	54439466	na	rs1021580	KTPPEKETLTLGSRKEQLKTPSKGISE	TLGSRKEQL	0.1038	11.9271	1
5	90000210	na	rs16869016	FANFSGQLFFPEGLLNTTLFVHLLDDN	GQLFFPEGL	0.1846	2.2362	0
5	90000210	na	rs16869016	FANFSGQLFFPEGLLNTTLFVHLLDDN	QLFFPEGLLNT	0.1983	3.2752	0
5	90000210	na	rs16869016	FANFSGQLFFPEGLLNTTLFVHLLDDN	FPEGLLNTTLFV	0.1208	0.1092	0
5	90000210	na	rs16869016	FANFSGQLFFPEGLLNTTLFVHLLDDN	GLLNTTLFV	0.8252	0.037	1
5	90000210	na	rs16869016	FANFSGQLFFPEGLLNTTLFVHLLDDN	GLLNTTLFVHLL	0.1795	0.5369	0
5	90000210	na	rs16869016	FANFSGQLFFPEGLLNTTLFVHLLDDN	GLLNTTLFVHL	0.4986	0.5699	0
5	90000210	na	rs16869016	FANFSGQLFFPEGLLNTTLFVHLLDDN	LLNTTLFVHL	0.1077	0.5649	0
5	154214232	na	rs62382170	WGASGYFWQAQWEKLLTTFEGKEWILF	AQWEKLLTT	0.585	1.1893	0
6	6152140	na	rs5987	RGTQVVGSDMTVTIEFTNPLKETLRNV	VTIEFTNPL	0.1007	1.7477	0
6	39041502	na	rs1042044	EGVYLYTLLAFSVLSEQWIFRLYVSIG	SVLSEQWIFRL	0.0985	2.7935	0
6	39041502	na	rs1042044	EGVYLYTLLAFSVLSEQWIFRLYVSIG	VLSEQWIFRL	0.4752	0.4289	0
6	40400288	na	rs61731040	HQLSLDHNLLDHITEGTFADLQKLARL	NLLDHITEGTFA	0.1405	2.3152	0
6	40400288	na	rs61731040	HQLSLDHNLLDHITEGTFADLQKLARL	NLLDHITEGT	0.095	4.4222	0
6	152708310	na	rs214950	EAEDHTRALHRLIVKSRELYEKTEDES	RLIVKSREL	0.1812	5.1483	1
6	109827716	70	rs2277114	QRLPYPLHNSAQIVAVNNVKYRKNIGE	AQIVAVNNV	0.2508	1.9361	0
7	32598630	na	rs2290213	SMSEDGGLQESNPSADDFVSASTADVS	GLQESNPSADDFV	0.1175	2.5544	0
7	32598630	na	rs2290213	SMSEDGGLQESNPSADDFVSASTADVS	GLQESNPSA	0.5432	1.7253	0
7	92098776	na	rs10266695	VPPMTIYTEQDYLNYVISKPRNKRVPI	YTEQDYLNYV	0.1109	0.9244	0
7	100839401	na	rs3735338	PPAAAWASGIPRPLVSLSLQWAAPSPS	GIPRPLVSL	0.1942	7.6608	1
7	143747870	46	rs2961144	LILVMMSYDRYMAICHPLQYSVIMRWG	YMAICHPLQYSV	0.1129	0.2837	0
7	143748098	46	rs6464573	CADTWLNQVVIFAASVFILVGPLCLVL	VIFAASVFI	0.1483	0.6087	1
7	143748098	46	rs6464573	CADTWLNQVVIFAASVFILVGPLCLVL	FAASVFILV	0.3686	0.3151	0
7	143748257	46	rs6464574	SSHLCMVGLFFGSAIVMYMAPKSRHPE	GLFFGSAIV	0.4738	0.2534	1
7	149421773	71	rs7791608	GSGGPGYLLTPPPRPDLGAGGLLSVKM	YLLTPPPRPDL	0.5668	2.2405	0
7	149421773	71	rs7791608	GSGGPGYLLTPPPRPDLGAGGLLSVKM	YLLTPPPRP	0.1652	9.0616	0
8	134478308	na	rs116342938	DTYRWWRLQREKPSNLNDTIKELFRVV	RLQREKPSNL	0.1252	8.9313	0
8	134478308	na	rs116342938	DTYRWWRLQREKPSNLNDTIKELFRVV	SNLNDTIKEL	0.3139	4.9264	0
8	144406705	na	rs11544484	DNTVTWLAAWTESVQNSIKYIMLNPCS	TWLAAWTESV	0.1363	0.8359	0
8	144406705	na	rs11544484	DNTVTWLAAWTESVQNSIKYIMLNPCS	WLAAWTESV	0.7089	0.0139	1
9	18950895	na	rs7021572	RHHCPHLPTKIYDETEKPCLLSEYTEN	KIYDETEKPCLL	0.1449	4.6353	0
9	18950895	na	rs7021572	RHHCPHLPTKIYDETEKPCLLSEYTEN	KIYDETEKPCL	0.3392	5.1342	0
9	19058483	31	rs4977493	TNKTMLWNSFQISIGISSKSFKDNDFG	MLWNSFQISI	0.2898	0.0935	0
9	19058921	31	rs62622380	MEENRTKEPIQMDVEHREVLPESLPVL	IQMDVEHREVL	0.1347	6.3073	0
9	19058921	31	rs62622380	MEENRTKEPIQMDVEHREVLPESLPVL	IQMDVEHREV	0.3734	1.4442	0
9	19058921	31	rs62622380	MEENRTKEPIQMDVEHREVLPESLPVL	QMDVEHREV	0.1968	5.2683	1
9	20988426	na	rs4977881	AYQSTSFHNTALDEALDFFLLIFATAV	ALDEALDFFLL	0.4731	0.7999	0
9	20988426	na	rs4977881	AYQSTSFHNTALDEALDFFLLIFATAV	ALDEALDFFL	0.6084	0.176	0
9	20988426	na	rs4977881	AYQSTSFHNTALDEALDFFLLIFATAV	ALDEALDFF	0.1547	4.9215	0
9	79320095	33	rs3739524	GDFEYDVMGQNIDEDFLREPEHFLYGGDPP	FLREPEHFL	0.1275	8.053	1
9	130191186	34	rs13292096	QEENTGEEGMAAGLLIAGPRGSTFFSSVTV	GMAAGLLIA	0.7555	0.7966	0
9	130219669	34	rs2243906	TSLLPKSCSLLSLATIKVLDLHDNQLTALP	SLLSLATIKVL	0.262	2.1216	0
9	130219669	34	rs2243906	TSLLPKSCSLLSLATIKVLDLHDNQLTALP	SLLSLATIKV	0.1631	1.0486	0
9	130219669	34	rs2243906	TSLLPKSCSLLSLATIKVLDLHDNQLTALP	LLSLATIKV	0.301	3.0623	1
9	130219669	34	rs2243906	TSLLPKSCSLLSLATIKVLDLHDNQLTALP	SLATIKVLDL	0.1514	1.2705	0
9	130219669	34	rs2243906	TSLLPKSCSLLSLATIKVLDLHDNQLTALP	IKVLDLHDNQL	0.1888	1.6394	0
10	3207632	na	rs3814596	FQNLLSVYLDATFSPCLRELDFWQEGW	YLDATFSPCL	0.3422	0.1618	0
10	3207632	na	rs3814596	FQNLLSVYLDATFSPCLRELDFWQEGW	YLDATFSPC	0.1379	0.8521	0
10	55955444	na	rs4935502	SPLRIVALDKDIEATKDPELHLFLNDY	ALDKDIEAT	0.0957	7.4567	0
11	112123095	na	rs2564872	QAFTVQIRALPILSTLKLREKLSTLAL	RALPILSTL	0.2103	5.5337	0
11	112123095	na	rs2564872	QAFTVQIRALPILSTLKLREKLSTLAL	ALPILSTL	0.2071	5.1994	0
11	116661488	na	rs3135507	VALRVQELQEQLRMVGEDTKAQLLGGV	ELQEQLRMV	0.1803	5.3888	1
11	116661488	na	rs3135507	VALRVQELQEQLRMVGEDTKAQLLGGV	RMVGEDTKAQL	0.1453	5.3572	0
12	27234999	na	rs708167	SVGKLNNLVQEFQVFLENLKDDDAVFP	KLNNLVQEFQVFL	0.1101	0.8206	0
12	27234999	na	rs708167	SVGKLNNLVQEFQVFLENLKDDDAVFP	KLNNLVQEFQV	0.4246	0.5627	0
12	27234999	na	rs708167	SVGKLNNLVQEFQVFLENLKDDDAVFP	NLVQEFQVFL	0.2315	0.7514	0
12	27234999	na	rs708167	SVGKLNNLVQEFQVFLENLKDDDAVFP	LVQEFQVFL	0.461	1.1344	0
12	118509191	na	rs7307331	LLLGLAIISGLLLYYSPVFCWKVGNTS	GLLLYYSPV	0.1483	0.1836	1
12	118509191	na	rs7307331	LLLGLAIISGLLLYYSPVFCWKVGNTS	LLYYSPVFC	0.187	1.7634	0
13	28143229	na	rs8002697	AVPVERHLTSASLPTWSEEPGLDNPAF	SLPTWSEEPGL	0.4779	1.9721	0
13	100518580	na	rs3783185	KIVVIAKAFGLQAIDLVYIDFRDGAGL	GLQAIDLVYI	0.1803	0.6311	0
13	100518580	na	rs3783185	KIVVIAKAFGLKAIDLVYIDFRDGAGL	GLKAIDLVYI	0.0939	1.1761	0
13	100518580	na	rs3783185	KIVVIAKAFGLQAIDLVYIDFRDGAGL	LQAIDLVYI	0.0977	1.4681	0
13	109438084	na	rs911973	EGTESSSILLTYLEENGVDLTSLRQMK	ILLTYLEENGV	0.167	0.5156	0
13	109438084	na	rs911973	EGTESSSILLTYLEENGVDLTSLRQMK	YLEENGVDL	0.4777	1.6395	1
13	109438084	na	rs911973	EGTESSSILLTYLEENGVDLTSLRQMK	YLEENGVDLTSL	0.2595	2.0253	0
14	23034026	41	rs14752	SCVGSFILAGSLFEFPG	ILAGSLFEF	0.1719	2.1404	0
14	74388908	82	rs1127392	ESLNLPNTNSILGVDDEVLAEGSPRSLSSV	SILGVDDEV	0.2113	3.1062	1
14	102898363	na	rs2273906	GLQATPELGKGSQSLSQRFNAISSEDF	SLSQRFNAI	0.181	2.8822	1
15	63111739	na	rs3816988	RAKPKILQKPTPELKQQLAAFSKRVAG	KILQKPTPEL	0.3005	4.1967	0
15	63111739	na	rs3816988	RAKPKILQKPTPELKQQLAAFSKRVAG	ILQKPTPEL	0.9169	0.7328	1
17	649547	48	rs910925	SLAVVNLGTHKFLGQILTAFPALRFVE	FLGQILTAF	0.133	3.9793	0
17	649547	48	rs910925	SLAVVNLGTHKFLGQILTAFPALRFVE	FLGQILTA	0.2494	1.6705	0
17	7490810	49	rs10852891	TFVVSSLCNGLIATQLLFYWNAKPPHK	SLCNGLIATQL	0.3312	1.9443	0
17	7490810	49	rs10852891	TFVVSSLCNGLIATQLLFYWNAKPPHK	SLCNGLIAT	0.1051	2.2561	0
17	7490810	49	rs10852891	TFVVSSLCNGLIATQLLFYWNAKPPHK	GLIATQLLF	0.0963	4.5086	0
17	38645125	50	rs3764424	HCSSPSVTPPFGSLRSGGLLLSRDVPR	SLRSGGLLL	0.1504	4.8421	1
17	39503163	83	rs12937519	NKQVVSSSEQLQSYQAEIIELRRTVNALEI	QLQSYQAEI	0.2317	1.8193	1
17	39503163	83	rs12937519	NKQVVSSSEQLQSYQAEIIELRRTVNALEI	YQAEIIELRRTV	0.3381	0.7257	0
17	39503163	83	rs12937519	NKQVVSSSEQLQSYQAEIIELRRTVNALEI	YQAEIIEL	0.1011	5.5601	0
17	39521248	51	rs71373411	VNALEIELQAQHNLRDSLENTLTESEARYS	NLRDSLENTL	0.259	1.9976	0
17	39553547	51	rs6503627	LASYLEKVRQLERDNVELENLIRERSQQQE	RQLERDNVEL	0.7488	1.4624	0
17	39553547	51	rs6503627	LASYLEKVRQLERDNVELENLIRERSQQQE	QLERDNVEL	0.1606	2.9602	1
17	40835922	84	rs2271029	RSLGASSYYSLLTAPRFARLHGISGWSPRI	SLLTAPRFARL	0.0981	1.2367	0
17	40835922	84	rs2271029	RSLGASSYYSLLTAPRFARLHGISGWSPRI	SLLTAPRFA	0.3382	0.8325	0
17	43922640	na	rs17763658	AQGQGAHGLLIVSQVSDQQCSDTTLAP	GLLIVSQV	0.1037	6.0596	0
17	73587257	86	rs147655466	SYHPRKALSTTPHVFAIVASAYDLAQN	KALSTTPHV	0.3984	2.5259	0
17	73587257	86	rs147655466	SYHPRKALSTTPHVFAIVASAYDLAQN	ALSTTPHVFAI	0.1536	1.5824	0
17	73587257	86	rs147655466	SYHPRKALSTTPHVFAIVASAYDLAQN	ALSTTPHV	0.127	6.0539	0
17	73587257	86	rs147655466	SYHPRKALSTTPHVFAIVASAYDLAQN	STTPHVFAI	0.229	2.9884	0
17	73587257	86	rs147655466	SYHPRKALSTTPHVFAIVASAYDLAQN	HVFAIVASA	0.1205	3.2608	0
17	73587257	86	rs147655466	GLEDMEDLARLRHVFAIVASAYDLAQN	HVFAIVASA	0.1205	3.2608	0
17	73587257	86	rs147655466	MSGNLLISLRHVFAIVASAYDLAQN	HVFAIVASA	0.1205	3.2608	0
17	73587257	86	rs147655466	MSGNLLISLRHVFAIVASAYDLAQN	NLLISLRHV	0.3971	1.0997	1
17	73606302	86	rs820137	LRRRAALGQLNTILLLAQPLLQRRQRLQLG	ALGQLNTILLL	0.3379	0.8827	0
17	73606302	86	rs820137	LRRRAALGQLNTILLLAQPLLQRRQRLQLG	GQLNTILLL	0.5466	0.6059	0
17	73606302	86	rs820137	LRRRAALGQLNTILLLAQPLLQRRQRLQLG	QLNTILLLA	0.2408	1.4466	0
17	73606302	86	rs820137	LRRRAALGQLNTILLLAQPLLQRRQRLQLG	ILLLAQPLL	0.6119	0.4993	1
17	17896205	77	rs4584886	ICAYLPDLMYLDYWRIDDHTKKLAEAK	LMYLDYWRI	0.1325	0.4312	1
18	2616457	na	rs9051	HVGSVEKHLEEQIPKVDREYEECMSED	KHLEEQIPKV	0.5527	2.0255	0
18	2616457	na	rs9051	HVGSVEKHLEEQIPKVDREYEECMSED	HLEEQIPKV	0.9495	0.7203	1
18	48331553	na	rs2849233	IQGKGLGSFFIDITLENDSLRYSAFVL	GLGSFFIDITL	0.1711	1.9561	0
18	48331553	na	rs2849233	IQGKGLGSFFIDITLQTRTLLDDENDS	GLGSFFIDITL	0.1711	1.9561	0
19	35435006	54	rs1345658	HAEIKPYGCKECGKTFSRASYLVQHGR	KTFSRASYL	0.1014	3.9858	0
19	44302624	na	rs349053	VQCHQDQTACFQGSGRMTVGNFSVPVY	FQGSGRMTV	0.2152	2.0684	0
19	33098632	79	rs2302970	LHVAALHGRADLIPLLLKHGANAGARN	ALHGRADLIPLL	0.3751	0.8798	0
19	33098632	79	rs2302970	LHVAALHGRADLIPLLLKHGANAGARN	ALHGRADLIPL	0.2316	1.6203	0
19	33098632	79	rs2302970	LHVAALHGRADLIPLLLKHGANAGARN	RADLIPLLL	0.0977	9.5957	0
19	57839150	56	rs8100491	SHLALPEEVLLQEQLTQGASKNSQLGQ	ALPEEVLLQEQL	0.2606	4.8206	0
19	57839150	56	rs8100491	SHLALPEEVLLQEQLTQGASKNSQLGQ	VLLQEQLTQGA	0.1025	7.0216	0
19	57839150	56	rs8100491	SHLALPEEVLLQEQLTQGASKNSQLGQ	LLQEQLTQGA	0.2146	2.9259	0
19	57839567	56	rs1968090	GKTFSKSTHLLQHLIIHTGEKPYKCME	LLQHLIIHT	0.1542	2.2914	0
20	25059442	na	rs6138482	PEDRIQVSGVPFLHSKDTTENVSFPHS	FLHSKDTTENV	0.5527	1.1843	0
21	31587859	na	rs685967	AHILLTAGIIFIIAGMVVLIPVSWVAN	FIIAGMVVL	0.4066	0.5153	1
21	31587859	na	rs685967	AHILLTAGIIFIIAGMVVLIPVSWVAN	IIAGMVVLI	0.2695	0.8555	1
22	37581422	na	rs229526	WAALLLFLLMCEIRMVELTFDRAVASG	FLLMCEIRM	0.1794	0.4264	1
22	37581422	na	rs229526	WAALLLFLLMCEIRMVELTFDRAVASG	FLLMCEIRMV	0.1885	0.0842	0
22	37581422	na	rs229526	WAALLLFLLMCEIRMVELTFDRAVASG	LLMCEIRMV	0.4451	0.0658	1
22	37581422	na	rs229526	WAALLLFLLMCEIRMVELTFDRAVASG	LLMCEIRMVEL	0.093	0.5119	0
22	42525821	85	rs28371703	TPVVVLNGLAAVREAMVTHGEDTADRPPVP	GLAAVREAM	0.1248	7.6885	1
23	9914947	na	rs2073942	DKIHLGEEQLKCLLDSLQPERGK	HLGEEQLKCLL	0.1737	6.7697	0
23	106396402	na	rs1298577	LHYLQDADEEHVEISTRSAEF	YLQDADEEHVEI	0.2289	1.3402	0
23	108708552	na	rs12008095	MTDGTYVFVPYDAPLYSLPYKHTPYRV	FVPYDAPLYSL	0.097	3.6347	0
*Predictions are based on the NetMHCPan4.1 identification of strong and weak binders. The HLA-A*02:01 logo was defined as a 9-mer having L, I or M in postion 2 and V, L, I or M in position 9. Abbreviations: Chr, chromosome; LD, linkage disequilibrium; EL, elution; BA rank, binding affinity percentile rank.

## Sheet: Suppl Table S5
Table S5. Replication Testing of HLA-A*02:01 Discoveries
IGS No.	Discovery Target	Replication Target	Test Type	Allele Tested	Any Coding	Any HLA-A*02:01 Bind	Any HLA-A*02:01 Logo	Discovery Results											Replication Results
								Phenotype	Number	Events	Recipient Mismatch	Beta	SE	P-value	HR	LB	UB	Expected	Phenotype	Number	Events	Recipient Mismatch	Beta	SE	P-value	HR	LB	UB
1	rs2230678	rs2230678	primary	C	1	0	0	agvhd2b	786	318	0.133588	0.495982	0.147282	0.00142961	1.64211	1.23036	2.19165	YES	gvh2	813	286	0.108241	-0.0260442	0.190216	0.890726	0.974292	0.67108	1.4145
1	rs2230677	rs2230677	internal	C	1	0	0	agvhd2b	786	318	0.133588	0.495982	0.147282	0.00142961	1.64211	1.23036	2.19165	YES	gvh2	812	285	0.108374	-0.0223978	0.190256	0.906013	0.977851	0.673478	1.41978
2	rs17362424	rs17362424	primary	T	1	0	0	relapse	797	291	0.126725	-0.863279	0.243422	5.47059e-05	0.421777	0.261744	0.679654	YES	rel	790	294	0.11519	0.341288	0.165147	0.0471793	1.40676	1.01775	1.94445
2	rs12048808	rs12048808	internal	C	1	0	0	relapse	796	291	0.124372	-0.839112	0.243419	9.3297e-05	0.432094	0.268148	0.696275	YES	rel	811	301	0.115906	0.268415	0.164757	0.114633	1.30789	0.94695	1.80641
3	rs7825	rs7825	primary	G	1	0	0	agvhd3	727	119	0.0921596	0.706347	0.250309	0.00928519	2.02657	1.24078	3.31002	YES	gvh3	759	77	0.144928	-0.256036	0.35471	0.455819	0.774114	0.386251	1.55146
3	rs2485319	rs2485319	internal	G	1	0	0	agvhd3	722	118	0.0927978	0.709423	0.250513	0.00904551	2.03282	1.24411	3.32154	YES	gvh3	761	77	0.147175	-0.276881	0.35471	0.418747	0.758145	0.378283	1.51946
4	rs1336900	rs1336900	primary	G	1	0	0	relapse	718	263	0.0793872	0.590565	0.194114	0.00477806	1.80501	1.2338	2.64066	No	rel	726	260	0.0909091	-0.113931	0.222947	0.603657	0.89232	0.576427	1.38133
4	rs2230061	rs2230061	primary	G	1	0	0	relapse	720	261	0.0638889	0.756776	0.20701	0.000926139	2.13139	1.42054	3.19797	No	rel	715	255	0.0755245	-0.260843	0.258314	0.294067	0.770402	0.46434	1.2782
5	rs7544326	rs7544326	primary	T	1	0	0	relapse	709	255	0.0423131	-1.97176	0.710011	5.57098e-05	0.139212	0.0346181	0.559823	YES	rel	702	258	0.0641026	0.0707291	0.244423	0.774526	1.07329	0.664752	1.7329
5	rs4111062	rs4111062	internal	C	1	0	0	relapse	710	255	0.0422535	-1.9694	0.710011	5.73474e-05	0.13954	0.0346997	0.561142	YES	rel	706	259	0.0637394	0.0708698	0.244387	0.774063	1.07344	0.664893	1.73303
6	rs3856145	rs3856145	primary	A	1	1	1	agvhd2b	744	300	0.129032	-0.691485	0.212864	0.0003413	0.500832	0.329989	0.760125	No	gvh2	751	258	0.122503	0.0817267	0.188888	0.66846	1.08516	0.749391	1.57137
6	rs7535953	rs7535953	internal	A	1	1	1	agvhd2b	743	300	0.129206	-0.693595	0.212864	0.000325965	0.499776	0.329293	0.758524	No	gvh2	754	262	0.123342	0.0889056	0.186207	0.636792	1.09298	0.758767	1.5744
7	rs2794751	rs2794751	primary	C	1	1	1	agvhd2b	704	278	0.0568182	0.649142	0.213674	0.00538202	1.9139	1.25903	2.90939	YES	gvh2	726	256	0.0619835	0.0573772	0.258229	0.825599	1.05906	0.638425	1.75682
7	rs2243525	rs2243525	primary	G	1	1	1	agvhd2b	779	313	0.137356	0.403088	0.1486	0.00945653	1.49644	1.11832	2.0024	YES	gvh2	809	288	0.137206	-0.113828	0.17611	0.512144	0.892412	0.631914	1.2603
8	rs72779453	rs72779453	primary	C	1	1	0	agvhd3	797	131	0.119197	-0.904985	0.388493	0.00742934	0.404548	0.18892	0.866286	No	gvh3	543	54	0.0110497	0.587879	1.00943	0.594694	1.80017	0.248927	13.0183
9	rs834514	rs834514	primary	C	1	0	0	agvhd3	759	127	0.135705	-1.05647	0.388841	0.00140135	0.347682	0.162253	0.745025	No	gvh3	767	81	0.122555	-0.11862	0.353558	0.733329	0.888145	0.44415	1.77598
9	rs11096472	rs11096472	primary	G	1	0	0	agvhd3	755	124	0.148344	-1.49347	0.456524	3.04906e-05	0.224592	0.0917897	0.549536	No	gvh3	774	81	0.120155	0.140729	0.324339	0.669722	1.15111	0.609586	2.17371
10	rs4459743	rs4459743	primary	T	1	0	0	agvhd2b	706	288	0.107649	0.779321	0.156937	5.36526e-06	2.17999	1.60276	2.96512	YES	gvh2	717	255	0.101813	0.251064	0.194417	0.211024	1.28539	0.878102	1.8816
10	rs13035561	rs13035561	internal	G	1	0	0	agvhd2b	706	289	0.107649	0.773316	0.156879	6.21064e-06	2.16694	1.59334	2.94703	YES	gvh2	712	251	0.102528	0.261548	0.194625	0.193583	1.29894	0.886993	1.90221
11	rs2042996	rs2042996	primary	G	1	1	0	agvhd2b	721	300	0.0416089	-1.61426	0.580305	0.000184854	0.199039	0.0638223	0.620731	No	gvh2	739	254	0.0500677	0.0862321	0.274949	0.756819	1.09006	0.63593	1.86849
11	rs1001238	rs1001238	internal	T	1	1	0	agvhd2b	716	299	0.0418994	-1.6199	0.580316	0.000172668	0.197919	0.0634619	0.617253	No	gvh2	739	254	0.0500677	0.0851788	0.274949	0.759662	1.08891	0.63526	1.86652
12	rs7653087	rs7653087	primary	C	1	0	0	relapse	740	268	0.154054	-0.799286	0.214003	3.08782e-05	0.44965	0.295605	0.683971	YES	rel	684	258	0.108187	0.212645	0.188885	0.273008	1.23695	0.854218	1.79115
13	rs35190925	rs35190925	primary	G	1	1	1	relapse	573	215	0.0767888	0.747994	0.206452	0.000951506	2.11276	1.40966	3.16654	No	rel	831	308	0.0830325	0.0545406	0.208716	0.795374	1.05606	0.701494	1.58982
13	rs35864545	rs35864545	internal	T	1	1	1	relapse	573	215	0.0767888	0.747994	0.206452	0.000951506	2.11276	1.40966	3.16654	No	rel	832	308	0.0829327	0.0558501	0.208715	0.790611	1.05744	0.702415	1.59191
14	rs12696642	rs12696642	primary	G	1	0	0	agvhd3	734	126	0.141689	-1.71414	0.508163	6.6479e-06	0.180119	0.0665275	0.487659	No	gvh3	759	80	0.1278	-0.0429541	0.338066	0.898353	0.957955	0.49383	1.85829
14	rs9861268	rs9861268	internal	T	1	0	0	agvhd3	741	125	0.14305	-1.71314	0.508227	6.81586e-06	0.1803	0.066586	0.48821	No	gvh3	764	81	0.124346	0.390688	0.293863	0.202972	1.478	0.830869	2.62914
15	rs11724218	rs11724218	primary	G	1	0	0	agvhd2b	473	192	0.0591966	-2.74035	1.00268	2.17012e-06	0.064548	0.00904447	0.460662	No	gvh2	712	243	0.0744382	-0.0991913	0.251496	0.689104	0.905569	0.553152	1.48252
15	rs13125852	rs13125852	internal	G	1	0	0	agvhd2b	471	190	0.059448	-2.73223	1.00271	2.44186e-06	0.0650742	0.00911773	0.464442	No	gvh2	713	245	0.0743338	-0.107271	0.251418	0.664792	0.898282	0.548784	1.47036
16	rs73235559	rs73235559	primary	C	1	0	0	agvhd3	544	88	0.132353	1.05633	0.23653	4.30475e-05	2.8758	1.80893	4.57191	YES	gvh3	810	81	0.120988	0.239411	0.312774	0.456799	1.2705	0.688235	2.34538
16	rs73235560	rs73235560	internal	C	1	0	0	agvhd3	544	88	0.132353	1.05633	0.23653	4.30475e-05	2.8758	1.80893	4.57191	YES	gvh3	805	80	0.118012	0.284733	0.313115	0.379164	1.32941	0.719663	2.45576
17	rs4518277	rs4518277	primary	T	1	0	0	relapse	497	186	0.0804829	-1.53662	0.505584	7.08182e-05	0.215107	0.0798533	0.57945	YES	rel	734	278	0.0681199	0.0386299	0.237751	0.871635	1.03939	0.652228	1.65636
17	rs7696364	rs7696364	internal	T	1	0	0	relapse	497	186	0.0804829	-1.53815	0.505586	6.93356e-05	0.214778	0.0797308	0.578567	YES	rel	737	277	0.0705563	0.00349574	0.237793	0.988277	1.0035	0.629658	1.59931
18	rs55715969	rs55715969	primary	C	1	0	0	agvhd2b	720	293	0.0458333	0.950799	0.213511	8.79045e-05	2.58778	1.70287	3.93252	YES	gvh2	713	244	0.0406732	-0.0162659	0.322917	0.959726	0.983866	0.522472	1.85272
18	rs62301314	rs62301314	internal	T	1	0	0	agvhd2b	720	293	0.0458333	0.950799	0.213511	8.79045e-05	2.58778	1.70287	3.93252	YES	gvh2	714	244	0.0406162	-0.0144299	0.322917	0.964279	0.985674	0.523432	1.85612
19	rs698	rs698	primary	T	1	1	1	cgvhd	703	315	0.0853485	0.554102	0.173577	0.00288884	1.74038	1.23849	2.44565	YES	cgvh	717	342	0.0990237	0.169475	0.18333	0.366137	1.18468	0.827082	1.6969
19	rs1693482	rs1693482	internal	C	1	1	1	cgvhd	702	314	0.0840456	0.550039	0.17558	0.00345836	1.73332	1.22863	2.44532	YES	cgvh	714	341	0.0994398	0.163393	0.183348	0.383247	1.1775	0.822038	1.68667
20	rs11724128	rs11724128	primary	T	1	0	0	cgvhd	485	214	0.0659794	1.14414	0.23758	3.05923e-05	3.13975	1.97089	5.00181	YES	cgvh	713	336	0.0701262	0.439434	0.18611	0.0259375	1.55183	1.07752	2.23493
20	rs62327956	rs62327956	internal	A	1	0	0	cgvhd	486	214	0.0658436	1.14815	0.23759	2.89612e-05	3.15236	1.97877	5.02199	YES	cgvh	712	334	0.0702247	0.445353	0.186174	0.0241462	1.56104	1.08378	2.24848
21	rs1428393	rs1428393	primary	C	1	0	0	agvhd3	715	121	0.125874	0.922656	0.210604	5.71303e-05	2.51596	1.66508	3.80167	YES	gvh3	737	77	0.111262	-0.0814694	0.373489	0.825489	0.921761	0.443301	1.91663
22	rs10054818	rs10054818	primary	A	1	0	0	agvhd2b	797	326	0.0727729	0.753429	0.170783	5.99065e-05	2.12427	1.51998	2.96881	YES	gvh2	834	295	0.101918	-0.021119	0.192637	0.912458	0.979102	0.6712	1.42825
22	rs10069976	rs10069976	internal	G	1	0	0	agvhd2b	797	326	0.0727729	0.753429	0.170783	5.99065e-05	2.12427	1.51998	2.96881	YES	gvh2	834	295	0.101918	-0.021119	0.192637	0.912458	0.979102	0.6712	1.42825
23	rs36083714	rs36083714	primary	T	1	0	0	agvhd2b	787	319	0.129606	0.601391	0.140767	5.99781e-05	1.82466	1.38471	2.40439	YES	gvh2	807	282	0.136307	0.0795915	0.172512	0.647703	1.08284	0.772184	1.51849
23	rs3811867	rs3811867	internal	T	1	0	0	agvhd2b	789	321	0.13308	0.581081	0.139836	9.11915e-05	1.78797	1.35934	2.35175	YES	gvh2	806	283	0.14268	0.0144497	0.172461	0.933343	1.01455	0.723559	1.42258
24	rs6891697	rs6891697	primary	C	1	0	0	relapse	722	260	0.124654	0.735184	0.159276	1.95138e-05	2.08587	1.52654	2.85013	No	rel	733	278	0.117326	0.192843	0.17866	0.291905	1.21269	0.854422	1.72119
24	rs6899103	rs6899103	internal	T	1	0	0	relapse	734	265	0.125341	0.70078	0.158846	4.25099e-05	2.01532	1.47616	2.75142	No	rel	712	266	0.11236	0.23316	0.183658	0.217468	1.26258	0.880901	1.80965
25	rs149255303	rs149255303	primary	TC	1	0	0	cgvhd	806	362	0.0471464	1.13939	0.222823	1.108e-05	3.12486	2.01911	4.83617	YES	cgvh	835	395	0.0562874	-0.169821	0.235187	0.458743	0.843816	0.532172	1.33796
25	rs79321547	rs79321547	internal	A	1	0	0	cgvhd	806	362	0.0471464	1.13939	0.222823	1.108e-05	3.12486	2.01911	4.83617	YES	cgvh	834	393	0.0551559	-0.221357	0.241338	0.342726	0.80143	0.499384	1.28617
26	rs62622380	rs62622380	primary	A	1	1	1	agvhd3	794	135	0.0919395	-1.0462	0.455755	0.00652073	0.351271	0.143779	0.8582	No	gvh3	828	86	0.0809179	-0.641487	0.512056	0.166291	0.526509	0.19299	1.4364
26	rs62622380	rs4645631	Ext. assay	C	1	1	1	agvhd3	794	135	0.0919395	-1.0462	0.455755	0.00652073	0.351271	0.143779	0.8582	No	gvh3	826	86	0.0799031	-0.628897	0.512056	0.175629	0.53318	0.195435	1.4546
27	rs4504745	rs4504745	primary	G	1	1	1	relapse	712	253	0.0983146	-0.606238	0.251271	0.00837919	0.545399	0.333294	0.892483	YES	rel	743	281	0.0713324	0.0819004	0.226909	0.721251	1.08535	0.695697	1.69324
27	rs5900747	rs10819289	primary	T	1	0	0	relapse	475	172	0.0884211	-1.40867	0.454015	8.332e-05	0.244468	0.100405	0.595234	YES	rel	728	276	0.0714286	0.108483	0.222287	0.630732	1.11459	0.72094	1.72317
28	rs34326320	rs34326320	primary	G	1	0	0	relapse	805	295	0.115528	0.675332	0.159528	8.8895e-05	1.96469	1.43714	2.68588	No	rel	802	301	0.0910224	-0.348192	0.221511	0.0984541	0.705963	0.457328	1.08977
28	rs1401317	rs1401317	internal	A	1	0	0	relapse	807	295	0.115242	0.679631	0.159533	8.08156e-05	1.97315	1.44332	2.69747	No	rel	826	311	0.0920097	-0.286861	0.21253	0.159792	0.750616	0.49489	1.13849
29	rs888198	rs888198	primary	A	1	0	0	agvhd3	805	133	0.0881988	-2.65328	1.0038	8.33127e-06	0.0704196	0.00984563	0.503667	No	gvh3	827	85	0.0858525	-0.237135	0.42347	0.562282	0.788884	0.343992	1.80917
29	rs7306292	rs7306292	internal	T	1	0	0	agvhd3	807	133	0.0879802	-2.65017	1.0038	8.66043e-06	0.0706392	0.00987635	0.505238	No	gvh3	827	85	0.0846433	-0.22082	0.42347	0.590362	0.801861	0.349651	1.83893
30	rs7331242	rs7331242	primary	G	1	0	0	relapse	794	289	0.142317	0.670854	0.143574	1.23383e-05	1.95591	1.47617	2.59156	No	rel	821	310	0.131547	0.0668171	0.166005	0.689712	1.0691	0.772168	1.48021
30	rs61945621	rs61945621	internal	A	1	0	0	relapse	789	288	0.140684	0.676774	0.144518	1.20568e-05	1.96752	1.48219	2.61177	No	rel	818	307	0.132029	0.0762365	0.166137	0.649352	1.07922	0.779275	1.49461
31	rs4777635	rs4777635	primary	T	1	0	0	agvhd3	718	113	0.154596	0.998111	0.203553	5.45856e-06	2.71315	1.82057	4.04335	YES	gvh3	746	77	0.134048	0.457656	0.287745	0.129485	1.58037	0.899134	2.77773
32	rs8037188	rs8037188	primary	A	1	0	0	agvhd3	760	124	0.161842	1.14511	0.188852	1.95372e-08	3.14279	2.1705	4.55061	YES	gvh3	776	81	0.145619	0.291724	0.286041	0.322854	1.33873	0.764207	2.34518
32	rs8031034	rs8031034	internal	G	1	0	0	agvhd3	753	121	0.160691	1.11155	0.192228	8.47132e-08	3.03906	2.08502	4.42962	YES	gvh3	784	81	0.146684	0.363398	0.27908	0.209787	1.43821	0.83227	2.4853
33	rs2961144	rs2961144	primary	A	1	1	1	relapse	707	258	0.0678925	0.723782	0.214558	0.002179	2.06222	1.35425	3.14029	No	rel	595	230	0.0352941	0.443428	0.296641	0.161126	1.55804	0.871109	2.78666
33	rs6464573	rs6464573	internal	G	1	1	1	relapse	707	258	0.0678925	0.723782	0.214558	0.002179	2.06222	1.35425	3.14029	No	rel	706	268	0.0580737	0.210936	0.238023	0.389754	1.23483	0.77446	1.96887
34	rs9901673	rs9901673	primary	A	1	1	0	relapse	804	293	0.114428	0.502919	0.159367	0.0028884	1.65354	1.20993	2.2598	No	rel	807	297	0.100372	-0.239218	0.2054	0.228718	0.787243	0.526343	1.17747
34	rs10852891	rs10852891	internal	A	1	1	0	relapse	804	293	0.115672	0.515937	0.158037	0.0020755	1.67521	1.22898	2.28346	No	rel	819	304	0.103785	-0.275027	0.201711	0.156789	0.759551	0.511514	1.12786
35	rs2290207	rs2290207	primary	C	1	1	1	relapse	707	262	0.0452617	-1.07833	0.451614	0.00405579	0.340162	0.140367	0.82434	YES	rel	728	273	0.0508242	-0.062261	0.284283	0.82503	0.939638	0.538237	1.64039
35	rs3764424	rs3764424	internal	A	1	1	1	relapse	693	261	0.046176	-1.10662	0.45165	0.00303712	0.330674	0.136442	0.801406	YES	rel	722	271	0.0526316	-0.175457	0.295352	0.541705	0.839074	0.470317	1.49696
36	rs10402422	rs10402422	primary	A	1	0	0	cgvhd	483	206	0.0559006	1.27616	0.239164	5.07866e-06	3.58285	2.24206	5.72543	YES	cgvh	724	340	0.0773481	-0.115423	0.216004	0.586893	0.890989	0.583453	1.36063
36	rs2034892	rs2034892	internal	A	1	0	0	cgvhd	479	207	0.0584551	1.29284	0.2341	2.37105e-06	3.64311	2.30252	5.76424	YES	cgvh	726	343	0.077135	-0.118972	0.215934	0.575113	0.887832	0.581466	1.35562
37	rs1345658	rs1345658	primary	A	1	1	0	agvhd3	738	123	0.124661	-1.31192	0.456622	0.000382648	0.269302	0.110041	0.65906	No	gvh3	748	76	0.121658	0.515369	0.295907	0.0994763	1.67426	0.937434	2.99022
37	rs2651079	rs2651079	internal	T	1	1	0	agvhd3	735	123	0.126531	-1.33021	0.456623	0.000303524	0.264421	0.108046	0.647114	No	gvh3	739	73	0.125846	0.527235	0.29729	0.0934953	1.69424	0.946057	3.03413
38	rs707745	rs6509040	primary	G	1	0	0	cgvhd	705	318	0.048227	-0.963766	0.338572	0.000845569	0.381454	0.196446	0.740695	No	cgvh	695	334	0.0532374	0.204655	0.236347	0.40068	1.2271	0.772143	1.95013
38	rs707745	rs1058817	Ext. assay	C	1	0	0	cgvhd	705	318	0.048227	-0.963766	0.338572	0.000845569	0.381454	0.196446	0.740695	No	cgvh	713	343	0.0518934	0.361779	0.230741	0.136678	1.43588	0.913499	2.25699
39	rs1968090	rs1968090	primary	T	1	1	0	cgvhd	778	356	0.140103	-0.448904	0.173765	0.00613268	0.638327	0.45408	0.897335	No	cgvh	794	374	0.132242	0.0482745	0.147302	0.744529	1.04946	0.786284	1.40072
39	rs8100491	rs8100491	internal	A	1	1	0	cgvhd	778	356	0.140103	-0.448904	0.173765	0.00613268	0.638327	0.45408	0.897335	No	cgvh	801	377	0.131086	0.0524332	0.147207	0.723352	1.05383	0.789708	1.40629
40	rs6024333	rs6024333	primary	C	1	0	0	cgvhd	705	320	0.11773	-0.927915	0.231338	4.18345e-06	0.395377	0.251242	0.622201	No	cgvh	726	347	0.140496	-0.0101477	0.150479	0.946171	0.989904	0.73706	1.32948
40	rs12625822	rs12625822	internal	A	1	0	0	cgvhd	704	319	0.117898	-0.926105	0.23137	4.4176e-06	0.396093	0.251681	0.623367	No	cgvh	730	349	0.138356	-0.0218662	0.151614	0.885031	0.978371	0.726854	1.31692
41	rs557556798	rs2834577	primary	T	1	0	0	agvhd3	778	128	0.14653	-0.78179	0.329389	0.00799234	0.457586	0.239934	0.872679	No	gvh3	813	84	0.135301	0.263612	0.292778	0.382054	1.30162	0.733276	2.31048
41	rs557556798	rs2154443	Ext. assay	A	1	0	0	agvhd3	778	128	0.14653	-0.78179	0.329389	0.00799234	0.457586	0.239934	0.872679	No	gvh3	815	84	0.137423	0.243961	0.292778	0.417502	1.2763	0.719008	2.26552
42	rs10675382	rs10675382	primary	CAG	1	0	0	agvhd2b	484	188	0.0743802	-2.21466	0.71094	2.18815e-06	0.109191	0.0271033	0.439896	No	gvh2	710	257	0.183099	-0.168463	0.167125	0.3045	0.844963	0.608944	1.17246
42	rs4654821	rs4654821	internal	G	1	0	0	agvhd2b	482	186	0.0726141	-2.17221	0.710978	4.18551e-06	0.113926	0.0282764	0.459006	No	gvh2	730	258	0.0726027	-0.173723	0.250954	0.477716	0.840529	0.513969	1.37458
43	rs11159290	rs11159290	primary	A	1	0	0	agvhd2b	721	298	0.0596394	0.881356	0.192886	4.57598e-05	2.41417	1.65417	3.52335	YES	gvh2	731	257	0.0588235	-0.226551	0.284651	0.410135	0.797279	0.456363	1.39287
44	rs7722806	rs7722806	primary	C	1	0	0	relapse	747	268	0.136546	0.700804	0.152594	1.93073e-05	2.01537	1.49439	2.71798	No	rel	744	277	0.134409	0.145514	0.165944	0.388532	1.15663	0.835491	1.60122
44	rs7705257	rs7705257	internal	G	1	0	0	relapse	745	266	0.13557	0.690936	0.153793	2.88731e-05	1.99558	1.47624	2.69762	No	rel	745	277	0.132886	0.122729	0.167549	0.470234	1.13058	0.814105	1.57008
45	rs1866863	rs1866863	primary	G	1	0	0	agvhd2b	762	311	0.0708661	0.799974	0.179694	5.77745e-05	2.22548	1.56483	3.16507	YES	gvh2	758	265	0.0751979	-0.0880597	0.244156	0.714898	0.915706	0.567449	1.4777
45	rs2439558	rs2439558	internal	C	1	0	0	agvhd2b	769	314	0.0702211	0.799918	0.179585	5.74594e-05	2.22536	1.56507	3.16421	YES	gvh2	786	272	0.0763359	0.0611933	0.227171	0.789421	1.0631	0.68109	1.65939
46	rs12542903	rs12542903	primary	C	1	0	0	relapse	552	207	0.110507	-1.09579	0.324242	6.01894e-05	0.334277	0.177054	0.631113	YES	rel	825	307	0.0945455	0.26148	0.181897	0.164626	1.29885	0.909339	1.85521
46	rs62494405	rs62494405	internal	T	1	0	0	relapse	553	207	0.115732	-1.02983	0.309929	9.86928e-05	0.357066	0.194505	0.655488	YES	rel	823	306	0.0826245	0.249824	0.192269	0.208837	1.2838	0.880714	1.87137
47	rs614486	rs614486	primary	G	1	1	0	agvhd2b	777	316	0.132561	0.425868	0.150622	0.00703287	1.53092	1.13957	2.05667	YES	gvh2	790	281	0.136709	0.0354428	0.172561	0.837949	1.03608	0.738764	1.45305
47	rs614486	rs3766219	Ext. assay	C	1	1	0	agvhd2b	777	316	0.132561	0.425868	0.150622	0.00703287	1.53092	1.13957	2.05667	YES	gvh2	789	280	0.140684	-0.0152399	0.172613	0.929518	0.984876	0.702183	1.38138
48	rs5174	rs5174	primary	T	1	1	0	agvhd2b	539	215	0.135436	0.608545	0.172216	0.000914729	1.83776	1.31128	2.57562	YES	gvh2	776	275	0.110825	0.045471	0.18806	0.810029	1.04652	0.723882	1.51296
49	rs6711382	rs6711382	primary	A	1	1	0	agvhd2b	806	328	0.0818859	0.486406	0.176745	0.00975076	1.62646	1.15026	2.29981	YES	gvh2	831	295	0.0806258	-0.2267	0.231608	0.311758	0.79716	0.506287	1.25515
49	rs6711382	rs4316939	Ext. assay	T	1	1	0	agvhd2b	806	328	0.0818859	0.486406	0.176745	0.00975076	1.62646	1.15026	2.29981	YES	gvh2	723	254	0.0843707	-0.295734	0.251102	0.218848	0.743985	0.454802	1.21705
50	rs6711382	rs6711382	primary	A	1	1	0	relapse	811	295	0.081381	-0.707219	0.2837	0.00534566	0.493013	0.282727	0.859704	YES	rel	832	310	0.0805288	0.00486715	0.204926	0.981064	1.00488	0.672477	1.50159
50	rs6711382	rs4316939	Ext. assay	T	1	1	0	relapse	811	295	0.081381	-0.707219	0.2837	0.00534566	0.493013	0.282727	0.859704	YES	rel	724	263	0.0842541	-0.0144694	0.218351	0.947061	0.985635	0.642468	1.5121
51	rs4676684	rs4676684	primary	C	1	1	1	agvhd2b	782	316	0.13555	-0.500844	0.189188	0.00464128	0.606019	0.41826	0.878064	No	gvh2	790	281	0.120253	0.200918	0.172552	0.255762	1.22252	0.871722	1.7145
51	rs4676684	rs7611913	Ext. assay	A	1	1	1	agvhd2b	782	316	0.13555	-0.500844	0.189188	0.00464128	0.606019	0.41826	0.878064	No	gvh2	793	282	0.116015	0.177981	0.17638	0.323549	1.1948	0.845586	1.68824
52	rs75701347	rs75701347	primary	G	1	1	0	cgvhd	798	364	0.0802005	-0.752679	0.248464	0.000657979	0.471103	0.289481	0.766677	No	cgvh	827	392	0.0834341	-0.121953	0.187228	0.507573	0.88519	0.613289	1.27764
52	rs75701347	rs10952835	Ext. assay	C	1	1	0	cgvhd	798	364	0.0802005	-0.752679	0.248464	0.000657979	0.471103	0.289481	0.766677	No	cgvh	824	393	0.0849515	-0.160158	0.19004	0.388636	0.852009	0.587055	1.23654
53	rs3959569	rs3959569	primary	C	1	0	0	agvhd2b	751	305	0.142477	-0.502073	0.189523	0.00463299	0.605275	0.417471	0.877563	No	gvh2	790	277	0.112658	-0.0361978	0.190598	0.848676	0.96445	0.663802	1.40126
54	rs6259	rs6259	primary	A	1	1	1	relapse	571	213	0.0998249	0.644786	0.189671	0.00160594	1.90558	1.31394	2.76362	No	rel	828	305	0.0700483	-0.256577	0.243065	0.272851	0.773695	0.480473	1.24586
54	rs6259	rs3760213	Ext. assay	A	1	1	1	relapse	571	213	0.0998249	0.644786	0.189671	0.00160594	1.90558	1.31394	2.76362	No	rel	829	305	0.0711701	-0.279197	0.243071	0.231228	0.756391	0.469721	1.21801
55	rs2955367	rs721669	Ext. assay	G	1	1	1	cgvhd	743	342	0.139973	-0.423998	0.170265	0.00857237	0.654425	0.468735	0.913677	No	cgvh	798	380	0.12406	-0.30008	0.167443	0.0623506	0.740759	0.533515	1.02851
56	rs2302970	rs2302970	primary	G	1	1	0	agvhd3	728	116	0.116758	0.657329	0.232903	0.00841208	1.92963	1.22243	3.04596	YES	gvh3	722	70	0.128809	-0.0266092	0.357081	0.940402	0.973742	0.483605	1.96064
56	rs2302970	rs17692992	Ext. assay	T	1	1	0	agvhd3	728	116	0.116758	0.657329	0.232903	0.00841208	1.92963	1.22243	3.04596	YES	gvh3	739	72	0.131258	0.0433272	0.340779	0.899352	1.04428	0.535476	2.03654
57	rs2305398	rs2305398	primary	A	1	1	1	agvhd2b	755	308	0.136424	0.438926	0.151042	0.00564468	1.55104	1.15359	2.08542	YES	gvh2	775	277	0.132903	0.165715	0.170947	0.341872	1.18024	0.844221	1.64999
58	rs8500	rs8500	primary	G	1	1	0	agvhd3	726	120	0.133609	0.675958	0.221599	0.00434205	1.96592	1.27331	3.03525	YES	gvh3	718	74	0.115599	0.32116	0.326792	0.34403	1.37873	0.72662	2.61607
58	rs8500	rs1468505	Ext. assay	A	1	1	0	agvhd3	726	120	0.133609	0.675958	0.221599	0.00434205	1.96592	1.27331	3.03525	YES	gvh3	725	74	0.113103	0.230738	0.340048	0.509437	1.25953	0.646776	2.4528
59	rs9902235	rs11869385	primary	C	1	1	1	relapse	704	253	0.0411932	-1.24001	0.50406	0.00223221	0.289382	0.107747	0.777206	YES	rel	721	267	0.036061	-0.763636	0.451506	0.054354	0.465969	0.192321	1.12898
59	rs9902235	rs16966543	Ext. assay	C	1	1	1	relapse	704	253	0.0411932	-1.24001	0.50406	0.00223221	0.289382	0.107747	0.777206	YES	rel	719	266	0.0347705	-0.707091	0.451525	0.0777756	0.493076	0.203502	1.1947
60	rs1046097	rs1046097	primary	G	1	1	0	relapse	492	179	0.0833333	-1.01165	0.415376	0.00405193	0.363618	0.161091	0.820769	YES	rel	741	267	0.128205	0.0475165	0.183618	0.796981	1.04866	0.731707	1.50292
60	rs1046097	rs12947031	Ext. assay	C	1	1	0	relapse	492	179	0.0833333	-1.01165	0.415376	0.00405193	0.363618	0.161091	0.820769	YES	rel	701	255	0.138374	0.0472229	0.179868	0.794044	1.04836	0.736889	1.49147
61	rs2275950	rs2275950	primary	C	1	0	0	cgvhd	796	362	0.100503	0.505618	0.168121	0.00481323	1.65801	1.19256	2.30513	YES	cgvh	818	383	0.101467	0.0340108	0.165305	0.837703	1.0346	0.748274	1.43048
61	rs2275950	rs2275949	Ext. assay	C	1	0	0	cgvhd	796	362	0.100503	0.505618	0.168121	0.00481323	1.65801	1.19256	2.30513	YES	cgvh	817	383	0.100367	0.0133626	0.167113	0.93638	1.01345	0.730388	1.40622
62	rs587404	rs587404	primary	A	1	1	1	relapse	778	281	0.150386	-0.642035	0.202458	0.000545452	0.526221	0.353861	0.782534	YES	rel	790	296	0.139241	0.0530225	0.163419	0.747114	1.05445	0.76546	1.45255
62	rs587404	rs586057	Ext. assay	C	1	1	1	relapse	778	281	0.150386	-0.642035	0.202458	0.000545452	0.526221	0.353861	0.782534	YES	rel	761	285	0.140604	-0.05444	0.170562	0.74801	0.947015	0.677909	1.32295
63	rs1056042	rs1056042	primary	T	1	0	0	relapse	750	270	0.154667	-0.524934	0.202897	0.00552763	0.591594	0.397479	0.880509	YES	rel	771	284	0.108949	-0.197553	0.202382	0.316086	0.820737	0.551993	1.22032
63	rs1056042	rs11205484	Ext. assay	T	1	0	0	relapse	750	270	0.154667	-0.524934	0.202897	0.00552763	0.591594	0.397479	0.880509	YES	rel	768	285	0.109375	-0.213052	0.202346	0.278507	0.808114	0.543541	1.20147
64	rs10789061	rs10789061	primary	T	0	0	0	cgvhd	694	310	0.0518732	0.99993	0.21476	4.41292e-05	2.71809	1.78425	4.14068	YES	cgvh	731	348	0.0560876	-0.209084	0.242107	0.372798	0.811327	0.50479	1.30401
64	rs10789061	rs72250092	Ext. assay	GCTAA	0	0	0	cgvhd	694	310	0.0518732	0.99993	0.21476	4.41292e-05	2.71809	1.78425	4.14068	YES	cgvh	728	345	0.0563187	-0.172846	0.236071	0.452466	0.841268	0.529647	1.33623
65	rs67189503	rs67189503	primary	A	0	0	0	agvhd3	745	120	0.13557	0.887493	0.208617	8.45766e-05	2.42903	1.61382	3.65605	YES	gvh3	746	80	0.135389	0.22804	0.303068	0.463426	1.25614	0.693521	2.27517
65	rs67189503	rs511041	Ext. assay	T	0	0	0	agvhd3	745	120	0.13557	0.887493	0.208617	8.45766e-05	2.42903	1.61382	3.65605	YES	gvh3	767	82	0.140808	0.145511	0.302353	0.635989	1.15663	0.639479	2.09201
66	rs983034	rs983034	primary	T	1	0	0	agvhd2b	760	307	0.132895	0.521684	0.145994	0.000722422	1.68486	1.26559	2.24304	YES	gvh2	771	270	0.146563	0.13414	0.167927	0.431551	1.14355	0.822838	1.58927
66	rs983034	rs2566785	Ext. assay	G	1	0	0	agvhd2b	760	307	0.132895	0.521684	0.145994	0.000722422	1.68486	1.26559	2.24304	YES	gvh2	773	270	0.143596	0.166068	0.16793	0.331978	1.18065	0.849527	1.64084
67	rs3795251	rs3795251	primary	T	1	0	0	relapse	764	280	0.133508	-0.517486	0.205999	0.00703623	0.596017	0.398024	0.8925	YES	rel	782	296	0.136829	0.141248	0.160459	0.386466	1.15171	0.840925	1.57735
68	rs7536561	rs7536561	primary	G	1	1	1	relapse	716	265	0.118715	-0.575639	0.222711	0.00508709	0.562346	0.363436	0.870119	YES	rel	748	275	0.117647	-0.298357	0.202684	0.125493	0.742036	0.498766	1.10396
68	rs7536561	rs1043744	Ext. assay	C	1	1	1	relapse	716	265	0.118715	-0.575639	0.222711	0.00508709	0.562346	0.363436	0.870119	YES	rel	749	275	0.116155	-0.385285	0.209794	0.0528792	0.680257	0.450913	1.02625
69	rs3738281	rs3738281	primary	A	1	0	0	cgvhd	801	362	0.101124	-0.549303	0.211329	0.00484318	0.577352	0.381552	0.873631	No	cgvh	833	395	0.0864346	0.198349	0.170911	0.258369	1.21939	0.872287	1.70461
69	rs3738281	rs3923237	Ext. assay	G	1	0	0	cgvhd	801	362	0.101124	-0.549303	0.211329	0.00484318	0.577352	0.381552	0.873631	No	cgvh	828	393	0.0881643	0.195027	0.17095	0.266315	1.21534	0.869327	1.69908
70	rs682620	rs682620	primary	T	0	0	0	relapse	752	272	0.159574	-0.818116	0.213937	1.88298e-05	0.441262	0.290128	0.671126	YES	rel	767	284	0.127771	0.0307158	0.180657	0.865506	1.03119	0.723705	1.46933
71	rs35195207	rs35195207	primary	C	1	0	0	agvhd3	782	129	0.140665	-0.967728	0.365071	0.00218449	0.379945	0.185766	0.777099	No	gvh3	813	85	0.114391	0.396791	0.301365	0.208747	1.48705	0.823753	2.68443
71	rs35195207	rs2555105	Ext. assay	G	1	0	0	agvhd3	782	129	0.140665	-0.967728	0.365071	0.00218449	0.379945	0.185766	0.777099	No	gvh3	774	82	0.117571	0.191623	0.324034	0.563484	1.21121	0.641797	2.28583
72	rs72796180	rs72796180	primary	G	0	0	0	agvhd2b	702	283	0.0470085	0.952526	0.214003	8.7538e-05	2.59225	1.70417	3.94312	YES	gvh2	704	252	0.0355114	0.21107	0.308327	0.507213	1.235	0.67486	2.26006
72	rs72796180	rs148503738	Ext. assay	CTTTAT	0	0	0	agvhd2b	702	283	0.0470085	0.952526	0.214003	8.7538e-05	2.59225	1.70417	3.94312	YES	gvh2	713	257	0.0350631	0.201152	0.308189	0.526602	1.22281	0.66838	2.23715
73	rs79616802	rs79616802	primary	C	1	0	0	agvhd2b	815	331	0.0748466	-0.644398	0.264276	0.00701237	0.524979	0.312741	0.881248	No	gvh2	831	292	0.0770156	0.138597	0.205487	0.508075	1.14866	0.767853	1.71833
73	rs79616802	rs147751682	Ext. assay	C	1	0	0	agvhd2b	815	331	0.0748466	-0.644398	0.264276	0.00701237	0.524979	0.312741	0.881248	No	gvh2	820	288	0.0719512	0.0924585	0.21738	0.674578	1.09687	0.716335	1.67955
74	rs2889276	rs2889276	primary	C	0	0	0	cgvhd	716	329	0.0572626	-1.47681	0.412148	3.37723e-06	0.228365	0.101813	0.51222	No	cgvh	712	343	0.0660112	0.183786	0.207823	0.38886	1.20176	0.799678	1.80601
75	rs2587707	rs2587707	primary	T	0	0	0	relapse	488	187	0.0553279	1.14269	0.239202	3.33151e-05	3.13519	1.96178	5.01045	No	rel	722	269	0.0817175	-0.338194	0.250641	0.15614	0.713057	0.436289	1.1654
75	rs2587707	rs2587705	Ext. assay	G	0	0	0	relapse	488	187	0.0553279	1.14269	0.239202	3.33151e-05	3.13519	1.96178	5.01045	No	rel	706	263	0.0793201	-0.486879	0.27476	0.0564105	0.614541	0.358649	1.05301
76	rs113632018	rs113632018	primary	C	0	0	0	cgvhd	722	327	0.0443213	-1.39548	0.412316	1.56659e-05	0.247714	0.110403	0.555803	No	cgvh	736	349	0.0584239	0.132871	0.225193	0.56277	1.1421	0.734542	1.7758
77	rs13393239	rs13393239	primary	C	0	0	0	cgvhd	538	234	0.126394	0.807655	0.171544	1.58141e-05	2.24264	1.60228	3.13893	YES	cgvh	806	384	0.130273	0.0452949	0.153004	0.768469	1.04634	0.775232	1.41225
78	rs11895564	rs11895564	primary	G	1	0	0	agvhd2b	698	288	0.0702006	-0.767632	0.307471	0.00476184	0.464111	0.254037	0.847903	No	gvh2	731	253	0.0615595	0.264105	0.244589	0.29826	1.30226	0.806307	2.10328
78	rs11895564	rs6714597	Ext. assay	T	1	0	0	agvhd2b	698	288	0.0702006	-0.767632	0.307471	0.00476184	0.464111	0.254037	0.847903	No	gvh2	624	220	0.0737179	0.274973	0.240053	0.269954	1.3165	0.822398	2.10745
79	rs3769823	rs3769823	primary	A	1	0	0	cgvhd	776	355	0.150773	0.478721	0.132392	0.000571192	1.61401	1.24512	2.09219	YES	cgvh	790	371	0.153165	-0.102597	0.145069	0.474188	0.90249	0.679137	1.1993
80	rs1048013	rs1048013	primary	C	1	1	1	relapse	752	271	0.131649	-0.584101	0.213892	0.00308271	0.557607	0.366656	0.848002	YES	rel	744	280	0.130376	0.202603	0.170898	0.247181	1.22459	0.876029	1.71183
80	rs1048013	rs56102300	Ext. assay	G	1	1	1	relapse	752	271	0.131649	-0.584101	0.213892	0.00308271	0.557607	0.366656	0.848002	YES	rel	701	264	0.132668	0.268821	0.171783	0.129376	1.30842	0.934378	1.8322
81	rs1510765	rs1510765	primary	C	1	0	0	cgvhd	698	321	0.101719	0.459001	0.160979	0.00696619	1.58249	1.15429	2.16955	YES	cgvh	716	349	0.111732	0.124828	0.164593	0.455344	1.13295	0.820555	1.56429
81	rs1510765	rs11903144	Ext. assay	C	1	0	0	cgvhd	698	321	0.101719	0.459001	0.160979	0.00696619	1.58249	1.15429	2.16955	YES	cgvh	701	344	0.105563	0.0900116	0.172049	0.605084	1.09419	0.780981	1.533
82	rs3738952	rs3738952	primary	T	1	0	0	agvhd3	814	135	0.0859951	-1.19443	0.507594	0.0040618	0.302877	0.111993	0.819103	No	gvh3	828	86	0.0809179	-0.378638	0.460815	0.384574	0.684794	0.277528	1.68971
82	rs3738952	rs13022214	Ext. assay	T	1	0	0	agvhd3	814	135	0.0859951	-1.19443	0.507594	0.0040618	0.302877	0.111993	0.819103	No	gvh3	820	86	0.0768293	-0.319483	0.460814	0.467146	0.726525	0.294441	1.79268
83	rs17275036	rs17275036	primary	A	1	0	0	agvhd2b	815	333	0.0797546	-0.727412	0.264255	0.00203712	0.483158	0.28784	0.811013	No	gvh2	832	293	0.0757212	-0.216287	0.243299	0.358739	0.805504	0.499997	1.29768
83	rs17275036	rs13009809	Ext. assay	T	1	0	0	agvhd2b	815	333	0.0797546	-0.727412	0.264255	0.00203712	0.483158	0.28784	0.811013	No	gvh2	828	293	0.0748792	-0.217097	0.243299	0.356886	0.804852	0.499592	1.29663
84	rs373572	rs373572	primary	T	1	1	0	relapse	708	253	0.0437853	0.871343	0.251699	0.00213774	2.39012	1.45938	3.91444	No	rel	729	271	0.0452675	0.0736936	0.295332	0.805092	1.07648	0.603411	1.92042
84	rs373572	rs550964	Ext. assay	T	1	1	0	relapse	708	253	0.0437853	0.871343	0.251699	0.00213774	2.39012	1.45938	3.91444	No	rel	718	268	0.045961	0.0786965	0.295407	0.792356	1.08188	0.606348	1.93034
85	rs1391857	rs1391857	primary	A	0	0	0	agvhd2b	745	302	0.118121	0.658624	0.149295	4.00272e-05	1.93213	1.44197	2.58892	YES	gvh2	767	277	0.151239	-0.157832	0.17662	0.362321	0.853994	0.604105	1.20725
85	rs1391857	rs2366542	Ext. assay	G	0	0	0	agvhd2b	745	302	0.118121	0.658624	0.149295	4.00272e-05	1.93213	1.44197	2.58892	YES	gvh2	763	273	0.14941	-0.16212	0.17888	0.355249	0.850339	0.598861	1.20742
86	rs3772101	rs3772101	primary	A	1	1	0	cgvhd	694	320	0.0936599	0.693453	0.169911	0.000177445	2.00061	1.43394	2.79122	YES	cgvh	725	349	0.103448	-0.310745	0.197224	0.0998015	0.732901	0.497926	1.07876
86	rs3772101	rs9811305	Ext. assay	G	1	1	0	cgvhd	694	320	0.0936599	0.693453	0.169911	0.000177445	2.00061	1.43394	2.79122	YES	cgvh	721	349	0.0998613	-0.272701	0.200501	0.157492	0.76132	0.513922	1.12781
87	rs5658	rs5658	primary	G	1	1	1	agvhd2b	800	328	0.05875	0.584073	0.200975	0.00728371	1.79333	1.20944	2.65909	YES	gvh2	823	290	0.0704739	-0.461552	0.273999	0.0705603	0.630305	0.368399	1.07841
88	rs76723438	rs79306109	primary	T	1	0	0	relapse	550	206	0.0545455	-1.00991	0.452782	0.00818527	0.364252	0.149964	0.884743	YES	rel	834	309	0.0851319	0.169253	0.192276	0.389468	1.18442	0.812525	1.72653
88	rs76723438	rs55921115	Ext. assay	A	1	0	0	relapse	550	206	0.0545455	-1.00991	0.452782	0.00818527	0.364252	0.149964	0.884743	YES	rel	813	299	0.0811808	0.238751	0.19557	0.236996	1.26966	0.865397	1.86278
89	rs11937432	rs11937432	primary	G	1	1	1	agvhd2b	818	333	0.0427873	0.740314	0.216344	0.00201494	2.09659	1.37201	3.20384	YES	gvh2	832	296	0.0420673	-0.231041	0.307293	0.435686	0.793707	0.434597	1.44955
89	rs11937432	rs55876342	Ext. assay	A	1	1	1	agvhd2b	818	333	0.0427873	0.740314	0.216344	0.00201494	2.09659	1.37201	3.20384	YES	gvh2	829	295	0.0434258	-0.265281	0.307315	0.36822	0.76699	0.41995	1.40082
90	rs35777400	rs35777400	primary	CTAGA	0	0	0	relapse	551	212	0.0780399	0.989373	0.201804	1.26433e-05	2.68955	1.81092	3.99446	No	rel	834	309	0.0815348	-0.0505307	0.208684	0.807343	0.950725	0.631567	1.43117
91	rs788908	rs788908	primary	T	1	0	0	cgvhd	505	219	0.0772277	-0.865747	0.340566	0.00353436	0.420737	0.215832	0.820175	No	cgvh	713	341	0.0813464	0.0502137	0.20409	0.806997	1.0515	0.704827	1.56867
91	rs788908	rs700513	Ext. assay	T	1	0	0	cgvhd	505	219	0.0772277	-0.865747	0.340566	0.00353436	0.420737	0.215832	0.820175	No	cgvh	714	342	0.0812325	0.0479322	0.204065	0.815525	1.0491	0.703256	1.56502
92	rs3112980	rs3112980	primary	A	1	0	0	relapse	565	210	0.123894	0.591356	0.181265	0.00223891	1.80644	1.26627	2.57702	No	rel	803	302	0.109589	0.1015	0.179863	0.577495	1.10683	0.777998	1.57465
92	rs3112980	rs72673430	Ext. assay	G	1	0	0	relapse	565	210	0.123894	0.591356	0.181265	0.00223891	1.80644	1.26627	2.57702	No	rel	812	304	0.116995	-0.0149621	0.182083	0.934384	0.985149	0.689461	1.40765
93	rs17830337	rs17830337	primary	A	1	0	0	cgvhd	816	370	0.064951	0.530113	0.191011	0.00980964	1.69912	1.16851	2.47068	YES	cgvh	833	395	0.0540216	0.0255355	0.219461	0.907719	1.02586	0.667238	1.57725
93	rs17830337	rs77576681	Ext. assay	T	1	0	0	cgvhd	816	370	0.064951	0.530113	0.191011	0.00980964	1.69912	1.16851	2.47068	YES	cgvh	832	394	0.0492788	0.0812565	0.229594	0.726597	1.08465	0.691599	1.70108
94	rs58229598	rs4995522	primary	G	0	0	0	agvhd3	696	122	0.130747	-1.58344	0.508426	4.89547e-05	0.205267	0.0757773	0.556033	No	gvh3	772	76	0.134715	0.106235	0.326031	0.747635	1.11208	0.586968	2.10698
94	rs58229598	rs7704085	Ext. assay	A	0	0	0	agvhd3	696	122	0.130747	-1.58344	0.508426	4.89547e-05	0.205267	0.0757773	0.556033	No	gvh3	771	78	0.136187	0.0610948	0.325326	0.852111	1.063	0.561837	2.0112
95	rs16869016	rs16869016	primary	T	1	1	1	relapse	809	296	0.0469716	-1.02682	0.412518	0.0030173	0.358146	0.159558	0.803899	YES	rel	821	302	0.0682095	-0.212718	0.249713	0.379237	0.808384	0.495516	1.31879
95	rs16869016	rs76119383	Ext. assay	A	1	1	1	relapse	809	296	0.0469716	-1.02682	0.412518	0.0030173	0.358146	0.159558	0.803899	YES	rel	832	310	0.0709135	-0.1005	0.231236	0.659192	0.904385	0.574806	1.42293
96	rs35778133	rs35778133	primary	C	0	0	0	agvhd2b	804	326	0.0310945	-2.60794	1.00157	1.03626e-05	0.0736862	0.0103474	0.524737	No	gvh2	836	296	0.0239234	0.215221	0.338546	0.538587	1.24014	0.638694	2.40794
97	rs2706379	rs2706379	primary	C	0	0	0	relapse	712	255	0.0407303	0.89704	0.244886	0.00119752	2.45233	1.5175	3.96306	No	rel	721	269	0.0208044	0.225414	0.383086	0.569933	1.25284	0.591298	2.65452
98	rs62382170	rs62382170	primary	T	1	1	0	relapse	799	290	0.0375469	-1.26277	0.503541	0.00171918	0.282869	0.10543	0.758943	YES	rel	835	311	0.0419162	0.36001	0.242887	0.159454	1.43334	0.890431	2.30728
98	rs62382170	rs62382173	Ext. assay	A	1	1	0	relapse	799	290	0.0375469	-1.26277	0.503541	0.00171918	0.282869	0.10543	0.758943	YES	rel	832	310	0.0396635	0.261901	0.256774	0.326425	1.2994	0.785545	2.14938
99	rs4454083	rs4454083	primary	T	0	0	0	agvhd2b	718	293	0.0543175	0.738421	0.213422	0.00173911	2.09263	1.37728	3.17951	YES	gvh2	731	258	0.0437756	0.226694	0.284628	0.441209	1.25445	0.718078	2.19145
99	rs4454083	rs6898571	Ext. assay	T	0	0	0	agvhd2b	718	293	0.0543175	0.738421	0.213422	0.00173911	2.09263	1.37728	3.17951	YES	gvh2	732	258	0.0437158	0.22683	0.284628	0.440944	1.25462	0.718176	2.19175
100	rs61731040	rs61731040	primary	T	1	1	0	relapse	820	301	0.0378049	0.765825	0.257791	0.00768342	2.15077	1.29765	3.56475	No	rel	831	308	0.0264741	-0.092562	0.358309	0.793201	0.911593	0.45165	1.83992
100	rs61731040	rs77243374	Ext. assay	T	1	1	0	relapse	820	301	0.0378049	0.765825	0.257791	0.00768342	2.15077	1.29765	3.56475	No	rel	830	306	0.026506	-0.369503	0.412354	0.341036	0.691078	0.307981	1.55071
101	rs12648	rs12648	primary	A	1	0	0	cgvhd	742	334	0.0660377	0.544891	0.188835	0.00728661	1.72442	1.19098	2.4968	YES	cgvh	742	345	0.0619946	0.273398	0.211737	0.214183	1.31442	0.867963	1.99053
101	rs12648	rs3752787	Ext. assay	T	1	0	0	cgvhd	742	334	0.0660377	0.544891	0.188835	0.00728661	1.72442	1.19098	2.4968	YES	cgvh	729	339	0.0562414	0.474774	0.211998	0.0361166	1.60765	1.06105	2.43584
102	rs35259282	rs35259282	primary	T	1	0	0	relapse	809	299	0.0519159	0.856796	0.21364	0.000349351	2.3556	1.5497	3.5806	No	rel	833	310	0.0456182	-0.137007	0.283393	0.621488	0.871964	0.500345	1.51959
103	rs13213314	rs13213314	primary	G	1	0	0	agvhd2b	569	226	0.112478	0.599876	0.18189	0.00208295	1.82189	1.27554	2.60226	YES	gvh2	827	292	0.076179	-0.241202	0.23728	0.292341	0.785683	0.493481	1.25091
104	rs4946188	rs4946188	primary	C	1	0	0	agvhd3	782	126	0.131714	-0.98949	0.388929	0.00308069	0.371766	0.173463	0.796771	No	gvh3	799	84	0.141427	0.210168	0.292774	0.483217	1.23389	0.695122	2.19023
104	rs4946188	rs2295692	Ext. assay	T	1	0	0	agvhd3	782	126	0.131714	-0.98949	0.388929	0.00308069	0.371766	0.173463	0.796771	No	gvh3	792	85	0.145202	0.161435	0.292429	0.587741	1.1752	0.662506	2.08464
105	rs2873479	rs2873479	primary	A	1	0	0	cgvhd	816	369	0.0796569	-0.564626	0.215476	0.00438696	0.568573	0.372708	0.867368	No	cgvh	830	393	0.0662651	-0.20759	0.235196	0.36234	0.81254	0.512438	1.28839
106	rs214950	rs214950	primary	A	1	1	1	cgvhd	784	350	0.130102	0.416005	0.141017	0.00483457	1.51589	1.14983	1.9985	YES	cgvh	812	386	0.133005	0.0584529	0.151671	0.701997	1.0602	0.787556	1.42722
106	rs214950	rs493994	Ext. assay	T	1	1	1	cgvhd	784	350	0.130102	0.416005	0.141017	0.00483457	1.51589	1.14983	1.9985	YES	cgvh	814	387	0.132678	0.0612724	0.151644	0.688411	1.06319	0.789821	1.43117
107	rs10945684	rs4252045	primary	G	0	0	0	relapse	500	184	0.124	0.989592	0.185157	1.36691e-06	2.69014	1.87139	3.86708	No	rel	722	267	0.0927978	-0.0976994	0.218202	0.649954	0.906922	0.591333	1.39094
108	rs3779370	rs3779370	primary	G	0	0	0	cgvhd	711	322	0.0618847	0.937171	0.20358	4.50797e-05	2.55275	1.71284	3.80451	YES	cgvh	728	346	0.0549451	-0.0944772	0.248997	0.700344	0.909848	0.558494	1.48224
109	rs3213642	rs3213642	primary	A	1	0	0	cgvhd	811	370	0.02836	-0.927472	0.411726	0.00826071	0.395552	0.176496	0.886488	No	cgvh	837	395	0.0322581	0.387863	0.282197	0.194995	1.47383	0.847687	2.56247
110	rs61737954	rs61737954	primary	A	1	0	0	agvhd2b	765	305	0.075817	-0.826177	0.294555	0.00137101	0.43772	0.245734	0.779697	No	gvh2	832	293	0.0540865	-0.0920214	0.273894	0.733339	0.912086	0.533202	1.5602
111	rs79414913	rs79414913	primary	A	0	0	0	cgvhd	772	353	0.0492228	1.03824	0.201865	7.30167e-06	2.82424	1.90139	4.195	YES	cgvh	835	394	0.0502994	-0.180982	0.235194	0.428983	0.834451	0.526259	1.32313
112	rs10266695	rs6465358	primary	G	1	1	0	agvhd3	790	130	0.101266	-1.10732	0.456088	0.00367645	0.330443	0.135166	0.807843	No	gvh3	810	83	0.12716	0.176958	0.312125	0.578801	1.19358	0.64739	2.20059
112	rs10266695	rs6962245	Ext. assay	C	1	1	0	agvhd3	790	130	0.101266	-1.10732	0.456088	0.00367645	0.330443	0.135166	0.807843	No	gvh3	808	82	0.125	0.111128	0.324033	0.735116	1.11754	0.592161	2.10904
113	rs3735338	rs3735338	primary	A	1	1	1	cgvhd	558	247	0.0967742	0.565341	0.190344	0.00555799	1.76005	1.21199	2.55593	YES	cgvh	821	387	0.109622	0.128776	0.155755	0.415933	1.13744	0.838196	1.5435
113	rs3735338	rs56406107	Ext. assay	C	1	1	1	cgvhd	558	247	0.0967742	0.565341	0.190344	0.00555799	1.76005	1.21199	2.55593	YES	cgvh	821	387	0.112058	0.119608	0.155755	0.449377	1.12705	0.830546	1.52942
114	rs9649394	rs9649394	primary	G	0	0	0	relapse	491	182	0.089613	-1.33437	0.415343	6.12341e-05	0.263324	0.116666	0.594343	YES	rel	732	274	0.0833333	-0.219005	0.23231	0.330688	0.803318	0.509496	1.26658
114	rs9649394	rs926200	Ext. assay	A	0	0	0	relapse	491	182	0.089613	-1.33437	0.415343	6.12341e-05	0.263324	0.116666	0.594343	YES	rel	647	240	0.0942813	-0.252843	0.239165	0.273286	0.776589	0.485971	1.241
115	rs11249986	rs11249986	primary	A	0	0	0	cgvhd	704	326	0.0326705	-1.39568	0.450986	7.50781e-05	0.247665	0.102324	0.599449	No	cgvh	735	360	0.0176871	-0.211161	0.411917	0.595695	0.809643	0.361129	1.8152
115	rs11249986	rs4546664	Ext. assay	A	0	0	0	cgvhd	704	326	0.0326705	-1.39568	0.450986	7.50781e-05	0.247665	0.102324	0.599449	No	cgvh	742	361	0.0175202	-0.178448	0.411892	0.655587	0.836567	0.373156	1.87547
116	rs11166964	rs11166964	primary	T	0	0	0	cgvhd	807	364	0.0842627	-0.517207	0.215616	0.00962965	0.596183	0.390701	0.909736	No	cgvh	817	387	0.100367	0.138423	0.157113	0.386656	1.14846	0.844072	1.56262
116	rs11166964	rs4736161	Ext. assay	G	0	0	0	cgvhd	807	364	0.0842627	-0.517207	0.215616	0.00962965	0.596183	0.390701	0.909736	No	cgvh	821	388	0.101096	0.165037	0.155633	0.299009	1.17944	0.869355	1.60012
117	rs11544484	rs11544484	primary	C	1	1	1	agvhd2b	676	266	0.0414201	-1.13394	0.503823	0.00607342	0.321763	0.11986	0.863772	No	gvh2	727	251	0.0687758	0.115857	0.238644	0.632921	1.12283	0.703361	1.79248
117	rs11544484	rs2272635	Ext. assay	C	1	1	1	agvhd2b	676	266	0.0414201	-1.13394	0.503823	0.00607342	0.321763	0.11986	0.863772	No	gvh2	696	239	0.0704023	0.0759886	0.245126	0.75908	1.07895	0.667338	1.74444
118	rs7021572	rs7021572	primary	C	1	1	0	relapse	721	267	0.0596394	-0.837363	0.339273	0.00469791	0.432851	0.222609	0.841654	YES	rel	741	279	0.0620783	0.150035	0.232111	0.526885	1.16187	0.737194	1.8312
119	rs4977881	rs4596729	Ext. assay	A	1	1	0	cgvhd	702	321	0.0470085	-0.903824	0.358249	0.00335182	0.405018	0.200691	0.817375	No	cgvh	735	337	0.0326531	-0.140911	0.32109	0.653623	0.868566	0.462898	1.62975
120	rs62572859	rs62572859	primary	T	1	0	0	agvhd3	807	136	0.094176	-1.08335	0.455679	0.00457313	0.33846	0.138556	0.82678	No	gvh3	824	83	0.0910194	-2.15066	1.00609	0.0013859	0.116407	0.0162025	0.836331
120	rs62572859	rs12554984	Ext. assay	T	1	0	0	agvhd3	807	136	0.094176	-1.08335	0.455679	0.00457313	0.33846	0.138556	0.82678	No	gvh3	777	79	0.0823681	-1.98361	1.0064	0.00443238	0.137572	0.0191368	0.98899
121	rs2250242	rs2250242	primary	A	1	0	0	agvhd2b	710	287	0.119718	-0.525727	0.213262	0.00797516	0.591125	0.389177	0.897866	No	gvh2	750	267	0.105333	0.238102	0.185959	0.213984	1.26884	0.881281	1.82683
121	rs2250242	rs1766083	Ext. assay	A	1	0	0	agvhd2b	710	287	0.119718	-0.525727	0.213262	0.00797516	0.591125	0.389177	0.897866	No	gvh2	751	267	0.103862	0.258957	0.185962	0.177663	1.29558	0.89985	1.86534
122	rs3748176	rs3748176	primary	A	1	0	0	agvhd2b	706	283	0.120397	-0.597663	0.222048	0.00338653	0.550095	0.355981	0.850059	No	gvh2	764	270	0.0942408	0.275801	0.190932	0.16322	1.31759	0.906262	1.91559
122	rs3748176	rs10122672	Ext. assay	T	1	0	0	agvhd2b	706	283	0.120397	-0.597663	0.222048	0.00338653	0.550095	0.355981	0.850059	No	gvh2	761	268	0.0946124	0.279028	0.191025	0.158694	1.32184	0.909026	1.92214
123	rs3814596	rs3814596	primary	G	1	1	0	cgvhd	805	362	0.124224	-0.516746	0.185274	0.00274908	0.596458	0.414831	0.857608	No	cgvh	828	393	0.0990338	0.0177389	0.16336	0.913729	1.0179	0.739008	1.40203
123	rs3814596	rs56658860	Ext. assay	A	1	1	0	cgvhd	805	362	0.124224	-0.516746	0.185274	0.00274908	0.596458	0.414831	0.857608	No	cgvh	806	380	0.0967742	-0.00859143	0.167247	0.958985	0.991445	0.71434	1.37604
124	rs9417900	rs9417900	primary	C	0	0	0	agvhd2b	707	292	0.0466761	1.08525	0.206697	5.08444e-06	2.96017	1.97411	4.43874	YES	gvh2	709	255	0.0493653	-0.0575455	0.295733	0.844384	0.944079	0.528781	1.68555
125	rs11387137	rs10763655	Ext. assay	G	0	0	0	agvhd3	768	125	0.121094	1.06556	0.205198	2.40685e-06	2.90247	1.94133	4.33946	YES	gvh3	809	83	0.117429	-0.230195	0.371934	0.523199	0.794379	0.383205	1.64674
126	rs12268753	rs12268753	primary	C	0	0	0	relapse	541	205	0.134935	0.760951	0.175123	5.90102e-05	2.14031	1.51848	3.01678	No	rel	807	298	0.141264	0.110312	0.161905	0.501173	1.11663	0.813002	1.53364
127	rs4935502	rs4935502	primary	G	1	1	0	cgvhd	814	369	0.109337	0.447102	0.159225	0.00793719	1.56377	1.14456	2.13653	YES	cgvh	822	389	0.119221	0.130852	0.160195	0.421857	1.1398	0.832659	1.56023
127	rs4935502	rs16905686	Ext. assay	A	1	1	0	cgvhd	814	369	0.109337	0.447102	0.159225	0.00793719	1.56377	1.14456	2.13653	YES	cgvh	822	389	0.119221	0.130852	0.160195	0.421857	1.1398	0.832659	1.56023
128	rs2736911	rs2736911	primary	T	1	0	0	agvhd2b	802	326	0.0935162	-0.55771	0.225654	0.00728582	0.572519	0.367883	0.890984	No	gvh2	816	288	0.102941	0.18905	0.182649	0.312283	1.2081	0.844557	1.72813
128	rs2736911	rs2736912	Ext. assay	T	1	0	0	agvhd2b	802	326	0.0935162	-0.55771	0.225654	0.00728582	0.572519	0.367883	0.890984	No	gvh2	827	293	0.10399	0.15028	0.182434	0.419052	1.16216	0.812783	1.66172
129	rs3213706	rs3213706	primary	T	1	0	0	cgvhd	534	235	0.132959	0.509504	0.175835	0.00620358	1.66447	1.17924	2.34936	YES	cgvh	776	361	0.125	0.0596415	0.156426	0.705073	1.06146	0.781176	1.4423
129	rs3213706	rs4281481	Ext. assay	G	1	0	0	cgvhd	534	235	0.132959	0.509504	0.175835	0.00620358	1.66447	1.17924	2.34936	YES	cgvh	782	361	0.122762	0.0638616	0.157866	0.688174	1.06594	0.78227	1.45249
130	rs542998	rs542998	primary	T	1	0	0	agvhd2b	799	327	0.136421	-0.625821	0.19458	0.000455831	0.534822	0.365241	0.783139	No	gvh2	807	287	0.11772	0.0812553	0.180395	0.655714	1.08465	0.761611	1.5447
130	rs542998	rs10897442	Ext. assay	A	1	0	0	agvhd2b	799	327	0.136421	-0.625821	0.19458	0.000455831	0.534822	0.365241	0.783139	No	gvh2	808	287	0.117574	0.08146	0.180395	0.65491	1.08487	0.761767	1.54502
131	rs302646	rs302646	primary	A	1	0	0	cgvhd	805	364	0.106832	0.459089	0.156842	0.00565204	1.58263	1.16379	2.15222	YES	cgvh	815	387	0.0858896	0.0471703	0.190279	0.805475	1.0483	0.721966	1.52214
132	rs2564872	rs2564872	primary	A	1	1	0	agvhd2b	769	315	0.135241	-0.538277	0.194918	0.00296009	0.583753	0.398393	0.855356	No	gvh2	799	279	0.151439	-0.051343	0.170837	0.762366	0.949953	0.679646	1.32776
132	rs2564872	rs891358	Ext. assay	A	1	1	0	agvhd2b	769	315	0.135241	-0.538277	0.194918	0.00296009	0.583753	0.398393	0.855356	No	gvh2	799	280	0.152691	-0.0695875	0.170786	0.681192	0.932778	0.667425	1.30363
133	rs11601425	rs11601425	primary	T	1	0	0	agvhd2b	806	327	0.0781638	-0.849355	0.283086	0.000590096	0.427691	0.245562	0.7449	No	gvh2	685	252	0.0218978	-0.410213	0.504035	0.383614	0.663509	0.247061	1.78193
133	rs11601425	rs11607718	Ext. assay	A	1	0	0	agvhd2b	806	327	0.0781638	-0.849355	0.283086	0.000590096	0.427691	0.245562	0.7449	No	gvh2	829	294	0.0747889	-0.105348	0.231633	0.644239	0.900011	0.571581	1.41716
134	rs11601425	rs11601425	primary	T	1	0	0	agvhd3	806	131	0.0781638	-1.80053	0.712585	0.000461414	0.165211	0.0408766	0.667734	No	gvh3	685	73	0.0218978	0.227467	0.717018	0.759424	1.25542	0.307928	5.11829
134	rs11601425	rs11607718	Ext. assay	A	1	0	0	agvhd3	806	131	0.0781638	-1.80053	0.712585	0.000461414	0.165211	0.0408766	0.667734	No	gvh3	829	86	0.0747889	-0.0883634	0.423284	0.832554	0.915428	0.399317	2.09861
135	rs3135507	rs3135507	primary	T	1	1	1	cgvhd	808	362	0.029703	-0.951725	0.38185	0.00338434	0.386074	0.182656	0.816034	No	cgvh	838	396	0.0441527	-0.500714	0.29333	0.0642899	0.606098	0.341079	1.07704
136	rs1359082	rs1359082	primary	C	1	0	0	relapse	694	248	0.0936599	-0.725203	0.275317	0.00328946	0.484226	0.282289	0.830621	YES	rel	724	267	0.0828729	0.263785	0.210157	0.225738	1.30185	0.862325	1.9654
137	rs73283441	rs73283441	primary	A	0	0	0	agvhd3	774	127	0.139535	-1.47483	0.456318	3.95546e-05	0.228818	0.0935543	0.559648	No	gvh3	801	82	0.132335	0.00388029	0.324029	0.99045	1.00389	0.531944	1.89454
137	rs73283441	rs7309982	Ext. assay	A	0	0	0	agvhd3	774	127	0.139535	-1.47483	0.456318	3.95546e-05	0.228818	0.0935543	0.559648	No	gvh3	812	83	0.133005	-0.017272	0.323727	0.95736	0.982876	0.521119	1.85379
138	rs708167	rs708167	primary	C	1	1	0	agvhd2b	748	312	0.144385	0.437677	0.143695	0.00362721	1.5491	1.16887	2.05303	YES	gvh2	755	266	0.124503	0.0238593	0.186007	0.898238	1.02415	0.711262	1.47467
138	rs708167	rs61920379	Ext. assay	G	1	1	0	agvhd2b	748	312	0.144385	0.437677	0.143695	0.00362721	1.5491	1.16887	2.05303	YES	gvh2	757	266	0.122853	-1.733e-05	0.188485	0.999927	0.999983	0.691115	1.44689
139	rs61730614	rs61730614	primary	T	1	0	0	agvhd2b	806	327	0.0955335	0.612042	0.160752	0.000405923	1.84419	1.34577	2.52721	YES	gvh2	815	287	0.106748	-0.0763184	0.192949	0.689498	0.926521	0.634766	1.35237
140	rs2232386	rs2232386	primary	C	1	0	0	agvhd2b	810	330	0.0753086	0.578688	0.178944	0.00269908	1.7837	1.25603	2.53303	YES	gvh2	831	293	0.0890493	0.0648661	0.198729	0.746266	1.06702	0.722786	1.57519
140	rs2232386	rs12422986	Ext. assay	C	1	0	0	agvhd2b	810	330	0.0753086	0.578688	0.178944	0.00269908	1.7837	1.25603	2.53303	YES	gvh2	648	228	0.00925926	-0.206608	0.710247	0.763362	0.813338	0.202161	3.27224
141	rs7307331	rs7307331	primary	A	1	1	1	agvhd3	774	131	0.131783	-1.06154	0.388498	0.00129101	0.345921	0.161541	0.740753	No	gvh3	789	77	0.13308	0.0769411	0.32567	0.81491	1.07998	0.570425	2.04471
142	rs581515	rs581515	primary	G	0	0	0	cgvhd	821	372	0.0389769	-1.41093	0.45044	5.62913e-05	0.243916	0.100883	0.589743	No	cgvh	833	392	0.0384154	0.553005	0.235517	0.0302588	1.73847	1.0957	2.75831
142	rs581515	rs1732399	Ext. assay	T	0	0	0	cgvhd	821	372	0.0389769	-1.41093	0.45044	5.62913e-05	0.243916	0.100883	0.589743	No	cgvh	834	393	0.0383693	0.551078	0.235499	0.0307855	1.73512	1.09363	2.7529
143	rs8002697	rs8002697	primary	G	1	1	0	relapse	730	272	0.110959	0.542262	0.169566	0.00269349	1.71989	1.23357	2.39794	No	rel	723	266	0.123098	-0.0335426	0.191151	0.860113	0.967014	0.664847	1.40651
143	rs8002697	rs9512753	Ext. assay	C	1	1	0	relapse	730	272	0.110959	0.542262	0.169566	0.00269349	1.71989	1.23357	2.39794	No	rel	704	261	0.122159	-0.00641097	0.191397	0.973258	0.99361	0.682803	1.44589
144	rs1280913	rs1280913	primary	A	0	0	0	relapse	706	265	0.0651558	0.857577	0.19148	5.78285e-05	2.35744	1.61976	3.43109	No	rel	726	263	0.0867769	0.138565	0.210316	0.51784	1.14862	0.760595	1.73461
145	rs1897794	rs1897794	primary	C	0	0	0	relapse	506	189	0.120553	0.841655	0.18217	2.26889e-05	2.3202	1.62353	3.31583	No	rel	797	297	0.153074	0.109932	0.155127	0.483886	1.1162	0.823562	1.51283
146	rs911973	rs911973	primary	A	1	1	1	cgvhd	820	371	0.0317073	-1.01802	0.41173	0.00320524	0.361311	0.161217	0.809754	No	cgvh	837	396	0.0298686	0.207409	0.282108	0.476364	1.23049	0.70785	2.13901
146	rs911973	rs12161860	Ext. assay	A	1	1	1	cgvhd	820	371	0.0317073	-1.01802	0.41173	0.00320524	0.361311	0.161217	0.809754	No	cgvh	833	396	0.0288115	0.537956	0.282368	0.0788135	1.7125	0.984634	2.97843
147	rs34320241	rs66496703	primary	T	0	0	0	cgvhd	531	230	0.079096	-0.771535	0.309113	0.00489522	0.462303	0.252235	0.847322	No	cgvh	826	389	0.0750605	-0.12909	0.184597	0.47646	0.878895	0.612076	1.26203
147	rs34320241	rs56280418	Ext. assay	C	0	0	0	cgvhd	531	230	0.079096	-0.771535	0.309113	0.00489522	0.462303	0.252235	0.847322	No	cgvh	826	389	0.0786925	-0.141388	0.18459	0.434678	0.868153	0.604602	1.24659
148	rs11630817	rs11630817	primary	T	0	0	0	cgvhd	813	365	0.0307503	1.27691	0.251194	1.91229e-05	3.58553	2.19146	5.86643	YES	cgvh	836	395	0.0442584	0.131772	0.272228	0.635241	1.14085	0.669118	1.94515
149	rs3816988	rs3816988	primary	C	1	1	1	agvhd3	791	133	0.111252	0.756029	0.218701	0.00141366	2.1298	1.38732	3.26965	YES	gvh3	813	81	0.113161	0.313249	0.312775	0.334476	1.36786	0.740974	2.52512
150	rs113753849	rs146558177	primary	C	1	0	0	relapse	810	299	0.0382716	-1.48849	0.580297	0.000774193	0.225712	0.0723763	0.703904	YES	rel	819	303	0.02442	0.0942148	0.338488	0.783863	1.0988	0.565966	2.13326
150	rs113753849	rs112550426	Ext. assay	G	1	0	0	relapse	810	299	0.0382716	-1.48849	0.580297	0.000774193	0.225712	0.0723763	0.703904	YES	rel	838	312	0.026253	0.231895	0.307049	0.466015	1.26099	0.690789	2.30185
151	rs17763658	rs17763658	primary	A	1	1	1	relapse	570	215	0.0666667	-1.26432	0.452577	0.000522821	0.282432	0.116325	0.685733	YES	rel	836	312	0.0729665	-0.0514144	0.216778	0.811173	0.949885	0.621077	1.45277
151	rs17763658	rs17689948	Ext. assay	C	1	1	1	relapse	570	215	0.0666667	-1.26432	0.452577	0.000522821	0.282432	0.116325	0.685733	YES	rel	836	312	0.0729665	-0.00146891	0.212588	0.994486	0.998532	0.658269	1.51468
152	rs11653662	rs11653662	primary	A	1	0	0	agvhd2b	780	314	0.117949	-0.535629	0.208497	0.00558672	0.585301	0.388959	0.880755	No	gvh2	805	286	0.11677	0.098173	0.180439	0.590995	1.10315	0.774539	1.57119
152	rs11653662	rs11659135	Ext. assay	A	1	0	0	agvhd2b	780	314	0.117949	-0.535629	0.208497	0.00558672	0.585301	0.388959	0.880755	No	gvh2	803	285	0.119552	0.114936	0.178315	0.525171	1.1218	0.790917	1.59111
153	rs9051	rs9051	primary	C	1	1	1	agvhd2b	792	326	0.143939	-0.507805	0.183661	0.00309992	0.601815	0.419882	0.862579	No	gvh2	808	286	0.115099	-0.158493	0.192995	0.401719	0.853429	0.584638	1.2458
153	rs9051	rs12960772	Ext. assay	T	1	1	1	agvhd2b	792	326	0.143939	-0.507805	0.183661	0.00309992	0.601815	0.419882	0.862579	No	gvh2	809	286	0.112485	-0.136559	0.192995	0.471266	0.872355	0.597602	1.27343
154	rs13381941	rs13381941	primary	G	1	0	0	relapse	720	257	0.106944	0.579124	0.177916	0.00237959	1.78447	1.25911	2.52904	No	rel	743	281	0.0915209	-0.259045	0.222252	0.226702	0.771788	0.499245	1.19312
154	rs13381941	rs9951188	Ext. assay	C	1	0	0	relapse	720	257	0.106944	0.579124	0.177916	0.00237959	1.78447	1.25911	2.52904	No	rel	728	276	0.0906593	-0.216436	0.222326	0.315578	0.805384	0.520902	1.24523
155	rs323295	rs323295	primary	A	1	0	0	cgvhd	710	316	0.0774648	0.675016	0.195497	0.00158728	1.96407	1.33889	2.88115	YES	cgvh	732	349	0.0628415	-0.150958	0.235971	0.512906	0.859884	0.541473	1.36554
155	rs323295	rs323296	Ext. assay	C	1	0	0	cgvhd	710	316	0.0774648	0.675016	0.195497	0.00158728	1.96407	1.33889	2.88115	YES	cgvh	734	351	0.0681199	-0.202372	0.225073	0.354215	0.816791	0.525442	1.26969
156	rs2849233	rs2849233	primary	T	1	1	0	agvhd3	731	121	0.103967	0.666563	0.240062	0.00993851	1.94753	1.21658	3.11767	YES	gvh3	732	74	0.0887978	0.376369	0.355666	0.312899	1.45698	0.725614	2.92553
157	rs236152	rs236152	primary	G	1	0	0	relapse	751	272	0.133156	0.466548	0.160511	0.00577594	1.59448	1.1641	2.18398	No	rel	742	268	0.150943	0.0755459	0.164965	0.649765	1.07847	0.780528	1.49015
157	rs236152	rs236153	Ext. assay	G	1	0	0	relapse	751	272	0.133156	0.466548	0.160511	0.00577594	1.59448	1.1641	2.18398	No	rel	743	270	0.148048	0.0561727	0.166383	0.737277	1.05778	0.763427	1.46563
158	rs2073290	rs2073290	primary	A	1	0	0	cgvhd	709	328	0.0310296	1.0063	0.27528	0.00149895	2.73546	1.5948	4.69195	YES	cgvh	737	349	0.0352782	-0.12436	0.306545	0.679107	0.883062	0.484234	1.61038
158	rs2073290	rs34154402	Ext. assay	T	1	0	0	cgvhd	709	328	0.0310296	1.0063	0.27528	0.00149895	2.73546	1.5948	4.69195	YES	cgvh	723	341	0.0345781	-0.177373	0.321124	0.569981	0.837468	0.446294	1.5715
159	rs6138482	rs6138482	primary	T	1	1	0	relapse	803	295	0.128269	-0.588169	0.213002	0.0027036	0.555343	0.365806	0.843086	YES	rel	813	302	0.120541	-0.0586585	0.177611	0.739338	0.943029	0.665793	1.3357
159	rs6138482	rs12624679	Ext. assay	T	1	1	0	relapse	803	295	0.128269	-0.588169	0.213002	0.0027036	0.555343	0.365806	0.843086	YES	rel	801	296	0.118602	-0.102298	0.18231	0.569675	0.902761	0.63152	1.2905
160	rs685967	rs685967	primary	C	1	1	1	agvhd2b	802	328	0.0386534	-1.15033	0.450701	0.0018054	0.316532	0.13085	0.765706	No	gvh2	836	296	0.0478469	0.207476	0.257054	0.433712	1.23057	0.743526	2.03664
161	rs2835815	rs2835815	primary	A	0	0	0	cgvhd	529	229	0.120983	0.812439	0.177258	2.73941e-05	2.2534	1.59203	3.18951	YES	cgvh	810	382	0.135802	0.108239	0.142603	0.45354	1.11431	0.8426	1.47365
161	rs2835815	rs13049037	Ext. assay	C	0	0	0	cgvhd	529	229	0.120983	0.812439	0.177258	2.73941e-05	2.2534	1.59203	3.18951	YES	cgvh	802	379	0.13591	0.0890289	0.142705	0.53693	1.09311	0.826403	1.4459
162	rs9975588	rs9975588	primary	A	1	0	0	relapse	765	285	0.145098	0.424562	0.152288	0.00771941	1.52892	1.13437	2.0607	No	rel	763	287	0.116645	-0.45066	0.209438	0.0220259	0.637207	0.422672	0.960633
162	rs9975588	rs11702450	Ext. assay	A	1	0	0	relapse	765	285	0.145098	0.424562	0.152288	0.00771941	1.52892	1.13437	2.0607	No	rel	759	285	0.11726	-0.449317	0.209506	0.0225077	0.638064	0.423184	0.962053
163	rs9613918	rs9613918	primary	C	0	0	0	agvhd2b	521	212	0.163148	0.668391	0.160947	9.41652e-05	1.9511	1.42324	2.67473	YES	gvh2	775	267	0.130323	-0.10045	0.188438	0.589275	0.90443	0.625134	1.30851
163	rs9613918	rs5763233	Ext. assay	T	0	0	0	agvhd2b	521	212	0.163148	0.668391	0.160947	9.41652e-05	1.9511	1.42324	2.67473	YES	gvh2	769	264	0.126138	0.0124353	0.186104	0.946808	1.01251	0.703049	1.4582
164	rs229526	rs229526	primary	C	1	1	1	agvhd3	771	126	0.101167	-1.05979	0.456368	0.00587918	0.346529	0.141668	0.847633	No	gvh3	815	84	0.131288	0.00530795	0.323436	0.986915	1.00532	0.533323	1.89505
164	rs229526	rs73161834	Ext. assay	T	1	1	1	agvhd3	771	126	0.101167	-1.05979	0.456368	0.00587918	0.346529	0.141668	0.847633	No	gvh3	820	84	0.128049	-0.0822297	0.336919	0.805199	0.92106	0.475879	1.78271

## Sheet: Suppl Table S6
Table S6. Discovery Associations of Known HLA-A*0201-associated Minor Histocompatibility Antigens with Clinical Outcomes
rsID	Chr	Position	Allele Tested	Phenotype	Number	Events	Recipient Mismatch	Beta	SE	P-value	HR	LB	UB
rs2230194	1	156280971	G	agvhd2	347	231	0	†	†	†	†	†	†
rs2230194	1	156280971	G	agvhd2b	347	149	0	†	†	†	†	†	†
rs2230194	1	156280971	G	agvhd3	347	65	0	†	†	†	†	†	†
rs2230194	1	156280971	G	cgvhd	348	165	0	†	†	†	†	†	†
rs2230194	1	156280971	G	gut	347	33	0	†	†	†	†	†	†
rs2230194	1	156280971	G	relapse	348	122	0	†	†	†	†	†	†
rs1128416	2	29001691	A	agvhd2	441	287	0.144144	-0.124082	0.1723	0.464755	0.883307	0.630155	1.23816
rs1128416	2	29001691	A	agvhd2b	441	186	0.144144	-0.179621	0.21874	0.401167	0.835587	0.544247	1.28288
rs1128416	2	29001691	A	agvhd3	441	78	0.144144	-0.297114	0.354421	0.383885	0.742959	0.370916	1.48818
rs1128416	2	29001691	A	cgvhd	444	212	0.144144	0.154296	0.182957	0.407074	1.16684	0.815218	1.67012
rs1128416	2	29001691	A	gut	440	37	0.144144	-0.368393	0.529456	0.465366	0.691845	0.245091	1.95295
rs1128416	2	29001691	A	relapse	444	167	0.144144	-0.22942	0.23342	0.311886	0.794994	0.503122	1.25619
rs11556157	2	44028013	A	agvhd2	426	279	0.032634	-0.575989	0.383029	0.0984426	0.562149	0.265345	1.19095
rs11556157	2	44028013	A	agvhd2b	426	183	0.032634	-1.28597	0.711069	0.0228557	0.276381	0.0685858	1.11374
rs11556157	2	44028013	A	agvhd3	426	79	0.032634	-0.259614	0.716248	0.705487	0.77135	0.189482	3.14003
rs11556157	2	44028013	A	cgvhd	429	200	0.032634	-0.603033	0.505109	0.186832	0.54715	0.203305	1.47253
rs11556157	2	44028013	A	gut	425	41	0.032634	0.47126	0.725041	0.544135	1.60201	0.38681	6.63488
rs11556157	2	44028013	A	relapse	429	155	0.032634	-0.913315	0.71181	0.13283	0.401192	0.099414	1.61904
rs11556157	2	44028013	T	agvhd2	470	311	0.120763	0.0896961	0.171263	0.604527	1.09384	0.781939	1.53016
rs11556157	2	44028013	T	agvhd2b	470	205	0.120763	-0.0405604	0.217251	0.851138	0.960251	0.627274	1.46998
rs11556157	2	44028013	T	agvhd3	470	88	0.120763	0.0520171	0.322336	0.872622	1.05339	0.560032	1.98139
rs11556157	2	44028013	T	cgvhd	472	226	0.120763	0.290766	0.196204	0.15268	1.33745	0.91047	1.96467
rs11556157	2	44028013	T	gut	469	43	0.120763	-0.313713	0.525027	0.532905	0.730729	0.261122	2.04488
rs11556157	2	44028013	T	relapse	472	176	0.120763	0.108953	0.223671	0.630789	1.11511	0.719325	1.72866
rs2551949	2	208477852	G	agvhd2	470	310	0.10148	-0.318641	0.201495	0.0984282	0.727136	0.489892	1.07927
rs2551949	2	208477852	G	agvhd2b	470	199	0.10148	-0.333278	0.260724	0.18035	0.716571	0.429859	1.19452
rs2551949	2	208477852	G	agvhd3	470	87	0.10148	-0.00184922	0.352044	0.995808	0.998152	0.500646	1.99004
rs2551949	2	208477852	G	cgvhd	473	226	0.10148	0.159951	0.212197	0.460306	1.17345	0.774176	1.77865
rs2551949	2	208477852	G	gut	469	44	0.10148	-0.130282	0.524413	0.800348	0.877848	0.314072	2.45363
rs2551949	2	208477852	G	relapse	473	171	0.10148	-0.126748	0.262623	0.623433	0.880956	0.526508	1.47402
rs1131293	2	242046785	A	agvhd2	436	280	0.0136674	-0.0231809	0.503733	0.963158	0.977086	0.364038	2.62252
rs1131293	2	242046785	A	agvhd2b	436	182	0.0136674	-1.06586	1.00283	0.198329	0.344433	0.0482475	2.45886
rs1131293	2	242046785	A	agvhd3	436	81	0.0136674	-16.0253	*	0.108847	*	*	*
rs1131293	2	242046785	A	cgvhd	439	202	0.0136674	0.232873	0.505222	0.656781	1.26222	0.468902	3.39774
rs1131293	2	242046785	A	gut	436	42	0.0136674	-16.0242	*	0.257915	*	*	*
rs1131293	2	242046785	A	relapse	439	163	0.0136674	-0.431872	0.71158	0.514065	0.649292	0.160965	2.61909
rs2073498	3	50369546	C	agvhd2	445	291	0.00447427	0.788623	0.710126	0.325353	2.20036	0.547045	8.85045
rs2073498	3	50369546	C	agvhd2b	445	194	0.00447427	0.447403	1.0027	0.677742	1.56425	0.219175	11.1639
rs2073498	3	50369546	C	agvhd3	445	84	0.00447427	1.44626	1.00626	0.24421	4.24722	0.59096	30.5247
rs2073498	3	50369546	C	cgvhd	447	215	0.00447427	-0.713524	1.00259	0.420211	0.489915	0.0686592	3.49576
rs2073498	3	50369546	C	gut	444	43	0.00447427	-15.0079	*	0.512588	*	*	*
rs2073498	3	50369546	C	relapse	447	167	0.00447427	-15.0133	*	0.113083	*	*	*
rs887515	3	52523405	C	agvhd2	464	308	0.12848	-0.0427656	0.171378	0.801915	0.958136	0.684774	1.34062
rs887515	3	52523405	C	agvhd2b	464	198	0.12848	-0.263578	0.230834	0.237191	0.768298	0.488697	1.20787
rs887515	3	52523405	C	agvhd3	464	83	0.12848	-0.310881	0.371942	0.38342	0.732801	0.353494	1.51911
rs887515	3	52523405	C	cgvhd	467	220	0.12848	-0.0193608	0.196571	0.921358	0.980825	0.667216	1.44184
rs887515	3	52523405	C	gut	463	42	0.12848	-0.642657	0.59915	0.239056	0.525893	0.162514	1.70178
rs887515	3	52523405	C	relapse	467	173	0.12848	-0.30394	0.249056	0.203981	0.737905	0.452897	1.20227
rs9876490	3	140407260	C	agvhd2	438	286	0.120181	0.0427209	0.180477	0.813865	1.04365	0.732704	1.48655
rs9876490	3	140407260	C	agvhd2b	438	188	0.120181	0.165948	0.214812	0.449065	1.18051	0.774852	1.79855
rs9876490	3	140407260	C	agvhd3	438	81	0.120181	0.0346133	0.337769	0.918731	1.03522	0.533971	2.007
rs9876490	3	140407260	C	cgvhd	441	205	0.120181	0.0379731	0.209935	0.85713	1.0387	0.688322	1.56744
rs9876490	3	140407260	C	gut	437	40	0.120181	0.265058	0.442816	0.561762	1.30351	0.547244	3.10488
rs9876490	3	140407260	C	relapse	441	163	0.120181	-0.127349	0.249944	0.604459	0.880427	0.539432	1.43698
rs7675987	4	54011526	A	agvhd2	436	286	0.086758	0.299376	0.193116	0.136047	1.34902	0.923918	1.9697
rs7675987	4	54011526	A	agvhd2b	436	190	0.086758	-0.0601461	0.261256	0.816423	0.941627	0.564278	1.57132
rs7675987	4	54011526	A	agvhd3	436	84	0.086758	-0.0610529	0.394783	0.876058	0.940773	0.433949	2.03953
rs7675987	4	54011526	A	cgvhd	438	203	0.086758	0.166583	0.241154	0.49939	1.18126	0.736328	1.89505
rs7675987	4	54011526	A	gut	435	42	0.086758	-0.233613	0.599153	0.686779	0.791668	0.244644	2.56184
rs7675987	4	54011526	A	relapse	438	162	0.086758	-0.362934	0.3124	0.220678	0.695632	0.377103	1.28322
rs10805890	5	73992881	A	agvhd2	415	275	0.03125	-0.541912	0.412848	0.15116	0.581635	0.258957	1.30639
rs10805890	5	73992881	A	agvhd2b	415	178	0.03125	-0.112419	0.453649	0.800837	0.89367	0.367302	2.17435
rs10805890	5	73992881	A	agvhd3	415	75	0.03125	-0.148421	0.716757	0.832086	0.862068	0.211556	3.51283
rs10805890	5	73992881	A	cgvhd	416	200	0.03125	-0.59916	0.453103	0.144574	0.549273	0.225995	1.33499
rs10805890	5	73992881	A	gut	415	41	0.03125	-0.237722	1.01244	0.80726	0.788422	0.10838	5.73545
rs10805890	5	73992881	A	relapse	416	152	0.03125	-0.316736	0.506782	0.510733	0.728523	0.269812	1.96709
rs27044	5	96118852	C	agvhd2	418	273	0.0546318	0.242697	0.257852	0.363536	1.27468	0.768977	2.11296
rs27044	5	96118852	C	agvhd2b	418	174	0.0546318	0.219106	0.31158	0.495655	1.24496	0.67598	2.29287
rs27044	5	96118852	C	agvhd3	418	77	0.0546318	-0.385042	0.588941	0.487373	0.680422	0.214517	2.15822
rs27044	5	96118852	C	cgvhd	421	197	0.0546318	-0.422237	0.361315	0.211998	0.655579	0.3229	1.33101
rs27044	5	96118852	C	gut	418	36	0.0546318	-17.0931	*	0.040064	*	*	*
rs27044	5	96118852	C	relapse	421	162	0.0546318	0.163934	0.326521	0.623943	1.17814	0.621234	2.23427
rs1129495	5	115428381	G	agvhd2	478	314	0.0582121	0.401556	0.226036	0.0933024	1.49415	0.959373	2.32702
rs1129495	5	115428381	G	agvhd2b	478	204	0.0582121	0.215774	0.286658	0.465587	1.24082	0.707459	2.17629
rs1129495	5	115428381	G	agvhd3	478	88	0.0582121	-0.0141178	0.460497	0.975491	0.985981	0.399839	2.43137
rs1129495	5	115428381	G	cgvhd	481	230	0.0582121	-0.10341	0.275842	0.703481	0.901757	0.525155	1.54843
rs1129495	5	115428381	G	gut	477	45	0.0582121	-0.284664	0.72338	0.680958	0.752267	0.182229	3.10546
rs1129495	5	115428381	G	relapse	481	174	0.0582121	0.476737	0.27027	0.0982571	1.61081	0.948388	2.73591
rs1129495	5	115428381	T	agvhd2	451	294	0.00220264	0.158315	1.00214	0.87765	1.17153	0.16433	8.35204
rs1129495	5	115428381	T	agvhd2b	451	191	0.00220264	-14.0049	*	0.284561	*	*	*
rs1129495	5	115428381	T	agvhd3	451	83	0.00220264	-14.0041	*	0.515708	*	*	*
rs1129495	5	115428381	T	cgvhd	454	216	0.00220264	-13.0048	*	0.560938	*	*	*
rs1129495	5	115428381	T	gut	450	43	0.00220264	-14.0039	*	0.645977	*	*	*
rs1129495	5	115428381	T	relapse	454	160	0.00220264	2.08609	1.01024	0.120959	8.05337	1.11184	58.3329
rs1048719	5	150632832	G	agvhd2	463	304	0.00214592	-14.0069	*	0.128744	*	*	*
rs1048719	5	150632832	G	agvhd2b	463	196	0.00214592	-14.0048	*	0.284848	*	*	*
rs1048719	5	150632832	G	agvhd3	463	85	0.00214592	-14.0039	*	0.51687	*	*	*
rs1048719	5	150632832	G	cgvhd	466	221	0.00214592	-15.0078	*	0.188446	*	*	*
rs1048719	5	150632832	G	gut	462	43	0.00214592	-14.0038	*	0.651132	*	*	*
rs1048719	5	150632832	G	relapse	466	169	0.00214592	1.22428	1.00489	0.309775	3.40171	0.474588	24.3825
rs299284	5	162896650	C	agvhd2	438	286	0.015873	-0.280946	0.503657	0.559011	0.755069	0.281362	2.02632
rs299284	5	162896650	C	agvhd2b	438	184	0.015873	-0.355821	0.710998	0.595296	0.700598	0.173882	2.82282
rs299284	5	162896650	C	agvhd3	438	76	0.015873	-0.0365031	1.00683	0.970906	0.964155	0.134004	6.93708
rs299284	5	162896650	C	cgvhd	441	208	0.015873	-0.252874	0.710756	0.710582	0.776565	0.192828	3.12742
rs299284	5	162896650	C	gut	437	38	0.015873	-16.0225	*	0.30431	*	*	*
rs299284	5	162896650	C	relapse	441	159	0.015873	-0.508229	1.00331	0.580548	0.60156	0.0841866	4.29847
rs299295	5	162909716	T	agvhd2	458	300	0.132321	0.232287	0.163232	0.166216	1.26148	0.916083	1.73711
rs299295	5	162909716	T	agvhd2b	458	195	0.132321	0.170926	0.201278	0.405235	1.1864	0.799653	1.76021
rs299295	5	162909716	T	agvhd3	458	84	0.132321	0.583246	0.271602	0.0431488	1.79185	1.05222	3.05136
rs299295	5	162909716	T	cgvhd	461	222	0.132321	0.09438	0.20232	0.644765	1.09898	0.739215	1.63383
rs299295	5	162909716	T	gut	457	45	0.132321	0.175854	0.411309	0.675251	1.19226	0.532426	2.66984
rs299295	5	162909716	T	relapse	461	171	0.132321	0.0140057	0.228521	0.951214	1.0141	0.64798	1.5871
rs10004	6	7310259	A	agvhd2	432	285	0.0230415	0.765379	0.35899	0.0571227	2.14981	1.06371	4.34488
rs10004	6	7310259	A	agvhd2b	432	190	0.0230415	0.753547	0.414974	0.104453	2.12452	0.94195	4.79175
rs10004	6	7310259	A	agvhd3	432	83	0.0230415	0.0620194	0.715801	0.931626	1.06398	0.261597	4.3275
rs10004	6	7310259	A	cgvhd	434	208	0.0230415	0.171627	0.452814	0.71215	1.18724	0.488758	2.8839
rs10004	6	7310259	A	gut	431	40	0.0230415	0.158232	1.01279	0.878864	1.17144	0.160923	8.52745
rs10004	6	7310259	A	relapse	434	159	0.0230415	-16.0334	*	0.0106782	*	*	*
rs10004	6	7310259	G	agvhd2	471	308	0.105485	0.147102	0.189526	0.446554	1.15847	0.799019	1.67963
rs10004	6	7310259	G	agvhd2b	471	201	0.105485	-0.15641	0.253529	0.528384	0.855208	0.520312	1.40566
rs10004	6	7310259	G	agvhd3	471	88	0.105485	-0.211008	0.393988	0.581141	0.809768	0.374103	1.75279
rs10004	6	7310259	G	cgvhd	474	223	0.105485	-0.162557	0.234451	0.478353	0.849968	0.536826	1.34577
rs10004	6	7310259	G	gut	470	44	0.105485	0.213264	0.475101	0.662302	1.23771	0.487759	3.14075
rs10004	6	7310259	G	relapse	474	177	0.105485	0.145415	0.249133	0.5669	1.15652	0.70972	1.8846
rs2228220	6	12123249	G	agvhd2	481	316	0.0454545	-0.352697	0.294359	0.205384	0.70279	0.394695	1.25138
rs2228220	6	12123249	G	agvhd2b	481	207	0.0454545	-0.145798	0.340844	0.661804	0.864332	0.443148	1.68583
rs2228220	6	12123249	G	agvhd3	481	90	0.0454545	0.180387	0.460193	0.702661	1.19768	0.485978	2.95165
rs2228220	6	12123249	G	cgvhd	484	229	0.0454545	0.317379	0.323778	0.349771	1.37352	0.728166	2.59085
rs2228220	6	12123249	G	gut	480	45	0.0454545	0.751684	0.523833	0.19446	2.12057	0.759551	5.92036
rs2228220	6	12123249	G	relapse	484	178	0.0454545	0.382676	0.325617	0.26624	1.4662	0.774503	2.77565
rs4236176	6	170070723	A	agvhd2	406	266	0.0415648	-0.288631	0.322431	0.349007	0.749289	0.398282	1.40964
rs4236176	6	170070723	A	agvhd2b	406	176	0.0415648	-0.170759	0.385771	0.649471	0.843024	0.39579	1.79562
rs4236176	6	170070723	A	agvhd3	406	75	0.0415648	0.491994	0.462933	0.321532	1.63557	0.660106	4.05253
rs4236176	6	170070723	A	cgvhd	409	192	0.0415648	-0.319341	0.453615	0.458684	0.726627	0.298667	1.76781
rs4236176	6	170070723	A	gut	405	40	0.0415648	0.232073	0.725498	0.757273	1.26121	0.30425	5.22811
rs4236176	6	170070723	A	relapse	409	148	0.0415648	0.265492	0.417359	0.541016	1.30407	0.575491	2.95505
rs61739531	7	45016621	C	agvhd2	425	282	0.0257611	0.251775	0.339029	0.474892	1.28631	0.661846	2.49995
rs61739531	7	45016621	C	agvhd2b	425	185	0.0257611	0.298824	0.415156	0.491665	1.34827	0.597572	3.04204
rs61739531	7	45016621	C	agvhd3	425	78	0.0257611	0.838438	0.513524	0.147469	2.31275	0.845296	6.32775
rs61739531	7	45016621	C	cgvhd	427	201	0.0257611	0.00482556	0.414674	0.990722	1.00484	0.445777	2.26503
rs61739531	7	45016621	C	gut	424	39	0.0257611	1.33984	0.601198	0.062186	3.81842	1.17526	12.4061
rs61739531	7	45016621	C	relapse	427	158	0.0257611	0.202507	0.454517	0.665846	1.22447	0.502406	2.98428
rs1805098	8	76468282	G	agvhd2	442	292	0.123596	0.225738	0.172135	0.202054	1.25325	0.89436	1.75615
rs1805098	8	76468282	G	agvhd2b	442	189	0.123596	-0.113196	0.231468	0.61971	0.892976	0.567297	1.40562
rs1805098	8	76468282	G	agvhd3	442	76	0.123596	0.339057	0.314627	0.300024	1.40362	0.75759	2.60056
rs1805098	8	76468282	G	cgvhd	445	209	0.123596	0.477495	0.192379	0.018874	1.61203	1.10565	2.35034
rs1805098	8	76468282	G	gut	441	36	0.123596	-0.107207	0.530339	0.83759	0.898339	0.317693	2.54023
rs1805098	8	76468282	G	relapse	445	167	0.123596	0.413756	0.213926	0.0651538	1.51249	0.994475	2.30033
rs11136343	8	145058986	A	agvhd2	291	194	0.116438	0.0161776	0.226485	0.943175	1.01631	0.651986	1.58421
rs11136343	8	145058986	A	agvhd2b	291	122	0.116438	0.29405	0.261578	0.277923	1.34185	0.803609	2.2406
rs11136343	8	145058986	A	agvhd3	291	54	0.116438	0.313433	0.383087	0.430436	1.36811	0.645701	2.89876
rs11136343	8	145058986	A	cgvhd	292	138	0.116438	-0.00768157	0.291577	0.97896	0.992348	0.560362	1.75735
rs11136343	8	145058986	A	gut	291	28	0.116438	0.22886	0.540102	0.680122	1.25717	0.436162	3.62357
rs11136343	8	145058986	A	relapse	292	98	0.116438	0.638134	0.273727	0.0301386	1.89295	1.10697	3.23697
rs2173904	9	2828765	C	agvhd2	312	201	0.121406	-0.330694	0.235872	0.142892	0.718425	0.452484	1.14067
rs2173904	9	2828765	C	agvhd2b	312	133	0.121406	0.0113163	0.259721	0.965295	1.01138	0.607905	1.68265
rs2173904	9	2828765	C	agvhd3	312	57	0.121406	-0.227537	0.431623	0.587	0.796493	0.341804	1.85604
rs2173904	9	2828765	C	cgvhd	313	145	0.121406	-0.42429	0.291026	0.122348	0.654234	0.369834	1.15734
rs2173904	9	2828765	C	gut	312	29	0.121406	-0.239176	0.609798	0.685607	0.787276	0.238263	2.60135
rs2173904	9	2828765	C	relapse	313	109	0.121406	0.000481819	0.295588	0.9987	1.00048	0.560531	1.78574
rs2274217	10	131959150	T	agvhd2	460	304	0.101512	-0.662374	0.231466	0.00160831	0.515626	0.327572	0.811639
rs2274217	10	131959150	T	agvhd2b	460	201	0.101512	-0.484181	0.277098	0.0608349	0.616202	0.357975	1.0607
rs2274217	10	131959150	T	agvhd3	460	87	0.101512	-1.18867	0.587576	0.0138935	0.304627	0.0962972	0.963658
rs2274217	10	131959150	T	cgvhd	463	225	0.101512	-0.577927	0.267486	0.0187156	0.56106	0.332139	0.94776
rs2274217	10	131959150	T	gut	459	42	0.101512	-0.354927	0.599161	0.532962	0.701225	0.216691	2.2692
rs2274217	10	131959150	T	relapse	463	167	0.101512	0.41048	0.22888	0.0881629	1.50754	0.962593	2.361
rs187416296	11	5730705	T	agvhd2	459	303	0.0021645	1.44372	1.00516	0.244662	4.23643	0.590735	30.3814
rs187416296	11	5730705	T	agvhd2b	459	199	0.0021645	1.66345	1.00627	0.192597	5.27747	0.734291	37.9301
rs187416296	11	5730705	T	agvhd3	459	86	0.0021645	-14.004	*	0.512002	*	*	*
rs187416296	11	5730705	T	cgvhd	462	217	0.0021645	0.654567	1.00365	0.555936	1.92431	0.269124	13.7593
rs187416296	11	5730705	T	gut	458	43	0.0021645	-14.0038	*	0.64937	*	*	*
rs187416296	11	5730705	T	relapse	462	172	0.0021645	1.2842	1.00512	0.290607	3.61179	0.50367	25.9
rs2298668	11	82564294	G	agvhd2	465	304	0.134615	0.0950482	0.169717	0.579893	1.09971	0.788521	1.53371
rs2298668	11	82564294	G	agvhd2b	465	200	0.134615	-0.0313794	0.213821	0.88287	0.969108	0.637329	1.4736
rs2298668	11	82564294	G	agvhd3	465	85	0.134615	0.318179	0.292477	0.293971	1.37462	0.774857	2.43862
rs2298668	11	82564294	G	cgvhd	468	216	0.134615	0.238352	0.186893	0.214652	1.26916	0.879891	1.83063
rs2298668	11	82564294	G	gut	464	42	0.134615	-0.109723	0.476493	0.815373	0.896082	0.352167	2.28006
rs2298668	11	82564294	G	relapse	468	168	0.134615	-0.347574	0.249723	0.145315	0.7064	0.432994	1.15244
rs12828016	12	998365	T	agvhd2	436	288	0.134703	0.157351	0.166989	0.355024	1.17041	0.843709	1.62361
rs12828016	12	998365	T	agvhd2b	436	185	0.134703	0.360347	0.196909	0.0788359	1.43383	0.974731	2.10916
rs12828016	12	998365	T	agvhd3	436	74	0.134703	0.458297	0.296826	0.141399	1.58138	0.883837	2.82943
rs12828016	12	998365	T	cgvhd	438	210	0.134703	0.264076	0.192247	0.18282	1.30223	0.893393	1.89815
rs12828016	12	998365	T	gut	435	34	0.134703	0.309926	0.449871	0.505448	1.36332	0.564496	3.29259
rs12828016	12	998365	T	relapse	438	164	0.134703	-0.279355	0.244193	0.235859	0.756271	0.468615	1.2205
rs2166807	12	32134638	T	agvhd2	464	304	0.152034	0.0584205	0.158679	0.71459	1.06016	0.776787	1.44691
rs2166807	12	32134638	T	agvhd2b	464	198	0.152034	0.0613731	0.195575	0.755339	1.0633	0.724732	1.56002
rs2166807	12	32134638	T	agvhd3	464	83	0.152034	0.297998	0.278279	0.299238	1.34716	0.780806	2.32431
rs2166807	12	32134638	T	cgvhd	467	222	0.152034	0.281665	0.176659	0.122044	1.32534	0.937456	1.8737
rs2166807	12	32134638	T	gut	463	41	0.152034	0.30436	0.394102	0.454283	1.35576	0.626204	2.93527
rs2166807	12	32134638	T	relapse	467	167	0.152034	0.156271	0.204316	0.45213	1.16914	0.78334	1.74496
rs2287174	12	110474070	T	agvhd2	459	300	0	†	†	†	†	†	†
rs2287174	12	110474070	T	agvhd2b	459	197	0	†	†	†	†	†	†
rs2287174	12	110474070	T	agvhd3	459	84	0	†	†	†	†	†	†
rs2287174	12	110474070	T	cgvhd	462	219	0	†	†	†	†	†	†
rs2287174	12	110474070	T	gut	458	42	0	†	†	†	†	†	†
rs2287174	12	110474070	T	relapse	462	173	0	†	†	†	†	†	†
rs2275660	13	25029218	C	agvhd2	463	304	0.139485	-0.0844034	0.166262	0.608069	0.91906	0.663467	1.27312
rs2275660	13	25029218	C	agvhd2b	463	200	0.139485	-0.0514147	0.206937	0.802577	0.949885	0.633173	1.42501
rs2275660	13	25029218	C	agvhd3	463	88	0.139485	0.276713	0.283498	0.343896	1.31879	0.756582	2.29876
rs2275660	13	25029218	C	cgvhd	466	222	0.139485	0.320628	0.186616	0.0978481	1.37799	0.955864	1.98654
rs2275660	13	25029218	C	gut	462	43	0.139485	0.535151	0.37488	0.176185	1.70771	0.819047	3.56056
rs2275660	13	25029218	C	relapse	466	173	0.139485	0.359177	0.203935	0.0906281	1.43215	0.960274	2.13591
rs17845226	15	60653205	C	agvhd2	311	202	0.0128205	0.898144	0.508248	0.121498	2.45504	0.906629	6.64796
rs17845226	15	60653205	C	agvhd2b	311	127	0.0128205	0.144334	0.71287	0.843156	1.15527	0.285678	4.67187
rs17845226	15	60653205	C	agvhd3	311	60	0.0128205	0.253276	1.00849	0.809336	1.28824	0.178463	9.29918
rs17845226	15	60653205	C	cgvhd	312	146	0.0128205	0.740764	0.5851	0.257295	2.09754	0.666289	6.60323
rs17845226	15	60653205	C	gut	311	30	0.0128205	1.04871	1.01726	0.375987	2.85396	0.38863	20.9585
rs17845226	15	60653205	C	relapse	312	115	0.0128205	-16.0252	*	0.0662034	*	*	*
rs743582	15	74328206	G	agvhd2	438	283	0.0136054	-0.839831	0.709669	0.17036	0.431784	0.107444	1.7352
rs743582	15	74328206	G	agvhd2b	438	185	0.0136054	-16.0262	*	0.0136992	*	*	*
rs743582	15	74328206	G	agvhd3	438	83	0.0136054	-16.0224	*	0.126543	*	*	*
rs743582	15	74328206	G	cgvhd	441	211	0.0136054	-0.062364	0.58166	0.91375	0.939541	0.300467	2.93788
rs743582	15	74328206	G	gut	437	42	0.0136054	-16.0209	*	0.295216	*	*	*
rs743582	15	74328206	G	relapse	441	164	0.0136054	-0.0977433	0.711602	0.888999	0.906882	0.224814	3.65829
rs1138358	15	80263345	A	agvhd2	289	191	0.0551724	0.23016	0.298564	0.455777	1.2588	0.701155	2.25996
rs1138358	15	80263345	A	agvhd2b	289	124	0.0551724	0.142337	0.365597	0.702895	1.15297	0.563137	2.36058
rs1138358	15	80263345	A	agvhd3	289	57	0.0551724	0.542004	0.468313	0.28213	1.71945	0.686678	4.30552
rs1138358	15	80263345	A	cgvhd	290	135	0.0551724	0.487246	0.456716	0.321059	1.62783	0.665034	3.98449
rs1138358	15	80263345	A	gut	289	31	0.0551724	1.02938	0.535927	0.0904692	2.79934	0.979187	8.00288
rs1138358	15	80263345	A	relapse	290	97	0.0551724	1.29779	0.354073	0.00184407	3.6612	1.82907	7.32853
rs11557236	16	4519439	A	agvhd2	346	231	0.0662824	-0.580126	0.309075	0.0400797	0.559828	0.305467	1.02599
rs11557236	16	4519439	A	agvhd2b	346	149	0.0662824	-0.369431	0.363472	0.282501	0.691128	0.338972	1.40913
rs11557236	16	4519439	A	agvhd3	346	65	0.0662824	-0.458654	0.591176	0.404944	0.632134	0.198422	2.01386
rs11557236	16	4519439	A	cgvhd	347	164	0.0662824	-0.0124737	0.299974	0.966773	0.987604	0.54858	1.77798
rs11557236	16	4519439	A	gut	346	33	0.0662824	-0.883745	1.01555	0.31422	0.413232	0.0564604	3.02444
rs11557236	16	4519439	A	relapse	347	122	0.0662824	0.010024	0.346392	0.976947	1.01007	0.51227	1.99163
rs11557236	16	4519439	G	agvhd2	324	220	0.00307692	-15.0101	*	0.118879	*	*	*
rs11557236	16	4519439	G	agvhd2b	324	141	0.00307692	-15.0069	*	0.277507	*	*	*
rs11557236	16	4519439	G	agvhd3	324	62	0.00307692	-14.0057	*	0.506805	*	*	*
rs11557236	16	4519439	G	cgvhd	325	153	0.00307692	0.692216	1.00533	0.536154	1.99814	0.27853	14.3344
rs11557236	16	4519439	G	gut	324	32	0.00307692	-14.0054	*	0.63997	*	*	*
rs11557236	16	4519439	G	relapse	325	113	0.00307692	-15.0085	*	0.298775	*	*	*
rs2740348	17	649935	G	agvhd2	467	310	0.0893617	0.156441	0.195138	0.432475	1.16934	0.797696	1.71414
rs2740348	17	649935	G	agvhd2b	467	200	0.0893617	-0.343831	0.286878	0.207501	0.709048	0.404092	1.24415
rs2740348	17	649935	G	agvhd3	467	85	0.0893617	-0.414956	0.460985	0.338216	0.660369	0.26754	1.62999
rs2740348	17	649935	G	cgvhd	470	222	0.0893617	-0.120902	0.252452	0.626137	0.886121	0.540259	1.4534
rs2740348	17	649935	G	gut	466	42	0.0893617	-0.649751	0.724572	0.321278	0.522176	0.126197	2.16065
rs2740348	17	649935	G	relapse	470	172	0.0893617	0.0762606	0.270282	0.780081	1.07924	0.635406	1.83311
rs13204	17	4849284	G	agvhd2	464	309	0.00429185	1.01838	0.710603	0.219109	2.76871	0.687701	11.1469
rs13204	17	4849284	G	agvhd2b	464	202	0.00429185	0.373628	1.00259	0.725569	1.453	0.20363	10.3678
rs13204	17	4849284	G	agvhd3	464	88	0.00429185	1.33257	1.00612	0.276113	3.79079	0.527595	27.237
rs13204	17	4849284	G	cgvhd	466	224	0.00429185	0.971211	0.711889	0.238584	2.64114	0.654364	10.6602
rs13204	17	4849284	G	gut	463	44	0.00429185	-15.0076	*	0.517548	*	*	*
rs13204	17	4849284	G	relapse	466	170	0.00429185	0.216779	1.00317	0.834723	1.24207	0.173872	8.87283
rs2306590	17	34854280	G	agvhd2	431	284	0.0852535	-0.112039	0.222022	0.608181	0.89401	0.578566	1.38144
rs2306590	17	34854280	G	agvhd2b	431	186	0.0852535	-0.252693	0.287592	0.362128	0.776706	0.442031	1.36477
rs2306590	17	34854280	G	agvhd3	431	84	0.0852535	-0.690067	0.512362	0.133817	0.501543	0.183729	1.36911
rs2306590	17	34854280	G	cgvhd	434	204	0.0852535	0.160159	0.246878	0.52563	1.1737	0.723452	1.90416
rs2306590	17	34854280	G	gut	430	43	0.0852535	-1.42435	1.01184	0.0718288	0.240666	0.0331221	1.74868
rs2306590	17	34854280	G	relapse	434	158	0.0852535	0.132216	0.271437	0.632293	1.14136	0.670454	1.943
rs61745599	17	78355494	C	agvhd2	452	302	0	†	†	†	†	†	†
rs61745599	17	78355494	C	agvhd2b	452	196	0	†	†	†	†	†	†
rs61745599	17	78355494	C	agvhd3	452	87	0	†	†	†	†	†	†
rs61745599	17	78355494	C	cgvhd	455	215	0	†	†	†	†	†	†
rs61745599	17	78355494	C	gut	451	44	0	†	†	†	†	†	†
rs61745599	17	78355494	C	relapse	455	165	0	†	†	†	†	†	†
rs9051	18	2616457	C	agvhd2	469	312	0.137712	-0.157749	0.169365	0.342244	0.854064	0.612807	1.1903
rs9051	18	2616457	C	agvhd2b	469	205	0.137712	-0.421456	0.23037	0.0530547	0.656091	0.417705	1.03053
rs9051	18	2616457	C	agvhd3	469	89	0.137712	-0.359627	0.351589	0.283273	0.697937	0.350378	1.39026
rs9051	18	2616457	C	cgvhd	472	222	0.137712	0.259251	0.184251	0.172013	1.29596	0.903137	1.85964
rs9051	18	2616457	C	gut	468	45	0.137712	-0.811532	0.597623	0.125924	0.444177	0.137673	1.43306
rs9051	18	2616457	C	relapse	472	175	0.137712	0.128389	0.212618	0.551966	1.137	0.749505	1.72482
rs9051	18	2616457	G	agvhd2	419	278	0.0332542	-0.730648	0.412805	0.0455241	0.481597	0.214436	1.08161
rs9051	18	2616457	G	agvhd2b	419	186	0.0332542	-1.37131	0.710988	0.0135756	0.253774	0.0629856	1.02247
rs9051	18	2616457	G	agvhd3	419	81	0.0332542	-1.0836	1.00624	0.192695	0.338374	0.0470836	2.43179
rs9051	18	2616457	G	cgvhd	421	195	0.0332542	0.119357	0.361143	0.745511	1.12677	0.555169	2.2869
rs9051	18	2616457	G	gut	418	42	0.0332542	-17.0577	*	0.0807421	*	*	*
rs9051	18	2616457	G	relapse	421	152	0.0332542	-0.752039	0.583274	0.143443	0.471404	0.15028	1.47872
rs1801284	19	1068738	A	agvhd2	326	216	0.131498	-0.256669	0.216592	0.220569	0.773624	0.506015	1.18276
rs1801284	19	1068738	A	agvhd2b	326	139	0.131498	-0.032151	0.252652	0.898339	0.96836	0.590168	1.58891
rs1801284	19	1068738	A	agvhd3	326	59	0.131498	-0.336091	0.430745	0.414567	0.714558	0.307171	1.66225
rs1801284	19	1068738	A	cgvhd	327	155	0.131498	0.207361	0.226024	0.370619	1.23043	0.790061	1.91624
rs1801284	19	1068738	A	gut	326	30	0.131498	0.0207151	0.537103	0.969312	1.02093	0.356291	2.92542
rs1801284	19	1068738	A	relapse	327	108	0.131498	-0.0143578	0.286521	0.959963	0.985745	0.562177	1.72845
rs10330	19	19017862	G	agvhd2	310	209	0.0128617	-0.367913	0.710721	0.581875	0.692177	0.171885	2.78738
rs10330	19	19017862	G	agvhd2b	310	134	0.0128617	-0.67876	1.00379	0.446995	0.507245	0.0709205	3.62797
rs10330	19	19017862	G	agvhd3	310	61	0.0128617	-16.024	*	0.176039	*	*	*
rs10330	19	19017862	G	cgvhd	311	148	0.0128617	0.547369	0.714471	0.481253	1.7287	0.426137	7.01276
rs10330	19	19017862	G	gut	310	30	0.0128617	-16.0228	*	0.353595	*	*	*
rs10330	19	19017862	G	relapse	311	107	0.0128617	0.374638	0.714062	0.620687	1.45447	0.358824	5.89556
rs892028	19	50411742	A	agvhd2	119	78	0.0252101	1.37477	0.596284	0.0558165	3.95418	1.22882	12.724
rs892028	19	50411742	A	agvhd2b	119	51	0.0252101	1.66297	0.603408	0.0262503	5.27493	1.61654	17.2127
rs892028	19	50411742	A	agvhd3	119	22	0.0252101	0.579922	1.02384	0.602869	1.7859	0.240073	13.2853
rs892028	19	50411742	A	cgvhd	119	56	0.0252101	1.23661	0.730178	0.152881	3.44392	0.823216	14.4076
rs892028	19	50411742	A	gut	119	11	0.0252101	-17.0434	*	0.439433	*	*	*
rs892028	19	50411742	A	relapse	119	32	0.0252101	0.281783	1.01695	0.790702	1.32549	0.180607	9.72789
rs2273137	20	2635212	A	agvhd2	454	297	0.00656455	1.46218	0.583819	0.0422809	4.31535	1.37423	13.5511
rs2273137	20	2635212	A	agvhd2b	454	190	0.00656455	1.75492	0.586526	0.0189937	5.783	1.83186	18.2563
rs2273137	20	2635212	A	agvhd3	454	84	0.00656455	1.67363	0.716822	0.0648552	5.33148	1.30821	21.728
rs2273137	20	2635212	A	cgvhd	457	214	0.00656455	1.59127	0.715332	0.0759103	4.90997	1.2083	19.9518
rs2273137	20	2635212	A	gut	453	43	0.00656455	1.43538	1.01252	0.248386	4.20125	0.577438	30.5668
rs2273137	20	2635212	A	relapse	457	168	0.00656455	-15.0094	*	0.172626	*	*	*
rs1132274	20	17596155	C	agvhd2	308	211	0.0291262	0.188407	0.384534	0.634084	1.20733	0.568202	2.56535
rs1132274	20	17596155	C	agvhd2b	308	134	0.0291262	0.0409353	0.507662	0.936141	1.04178	0.385166	2.81779
rs1132274	20	17596155	C	agvhd3	308	59	0.0291262	0.643829	0.592637	0.322287	1.90376	0.595866	6.08239
rs1132274	20	17596155	C	cgvhd	309	145	0.0291262	-0.462386	0.507349	0.32606	0.629779	0.232983	1.70237
rs1132274	20	17596155	C	gut	308	29	0.0291262	0.0977522	1.01773	0.924623	1.10269	0.150019	8.10513
rs1132274	20	17596155	C	relapse	309	113	0.0291262	0.259873	0.457741	0.584993	1.29677	0.528718	3.18052
rs4823054	22	30198025	C	agvhd2	457	300	0	†	†	†	†	†	†
rs4823054	22	30198025	C	agvhd2b	457	194	0	†	†	†	†	†	†
rs4823054	22	30198025	C	agvhd3	457	84	0	†	†	†	†	†	†
rs4823054	22	30198025	C	cgvhd	460	221	0	†	†	†	†	†	†
rs4823054	22	30198025	C	gut	456	43	0	†	†	†	†	†	†
rs4823054	22	30198025	C	relapse	460	168	0	†	†	†	†	†	†
*A model could be fit but failed to converge due to lack of events, meaning HR = 0 but no valid standard error or confidence interval. †A model could not be fit due to lack of observations (i.e., no mismatching).

## Sheet: Suppl Table S7
Table S7. Associations of Known HLA-A*0201-associated Minor Histocompatibility Antigens with Clinical Outcomes in the Combined Discovery and Replication Cohorts
rsID	Chr	Position	Allele Tested	Phenotype	Number	Events	Recipient Mismatch	Beta	SE	P-value	HR	LB	UB
rs2230194	1	156280971	G	agvhd2	572	361	0	†	†	†	†	†	†
rs2230194	1	156280971	G	agvhd2b	572	227	0	†	†	†	†	†	†
rs2230194	1	156280971	G	agvhd3	572	91	0	†	†	†	†	†	†
rs2230194	1	156280971	G	cgvhd	574	249	0	†	†	†	†	†	†
rs2230194	1	156280971	G	gut	573	47	0	†	†	†	†	†	†
rs2230194	1	156280971	G	relapse	574	214	0	†	†	†	†	†	†
rs1128416	2	29001691	A	agvhd2	746	478	0.150266	-0.274913	0.134365	0.0344111	0.759638	0.583758	0.988508
rs1128416	2	29001691	A	agvhd2b	746	302	0.150266	-0.12898	0.164688	0.426464	0.878992	0.636501	1.21386
rs1128416	2	29001691	A	agvhd3	746	122	0.150266	-0.459641	0.293438	0.0962167	0.631511	0.355305	1.12243
rs1128416	2	29001691	A	cgvhd	752	339	0.150266	0.175404	0.143261	0.229729	1.19173	0.899976	1.57806
rs1128416	2	29001691	A	gut	746	58	0.150266	-0.675901	0.467846	0.112569	0.508698	0.203339	1.27262
rs1128416	2	29001691	A	relapse	752	278	0.150266	-0.155701	0.172772	0.358581	0.855815	0.609977	1.20073
rs11556157	2	44028013	A	agvhd2	713	460	0.0319889	-0.392565	0.292629	0.152886	0.675322	0.380557	1.1984
rs11556157	2	44028013	A	agvhd2b	713	290	0.0319889	-0.74943	0.451148	0.0592978	0.472636	0.19521	1.14433
rs11556157	2	44028013	A	agvhd3	713	118	0.0319889	-0.687448	0.713185	0.279004	0.502858	0.124271	2.03479
rs11556157	2	44028013	A	cgvhd	719	323	0.0319889	-0.667558	0.412157	0.0700401	0.51296	0.228691	1.15058
rs11556157	2	44028013	A	gut	713	62	0.0319889	0.0171834	0.718804	0.980979	1.01733	0.248659	4.16218
rs11556157	2	44028013	A	relapse	719	261	0.0319889	-0.289352	0.413096	0.462916	0.748749	0.333198	1.68256
rs11556157	2	44028013	T	agvhd2	795	513	0.13	-0.0416463	0.132747	0.752493	0.959209	0.739463	1.24426
rs11556157	2	44028013	T	agvhd2b	795	327	0.13	-0.0286223	0.165286	0.862036	0.971783	0.70287	1.34358
rs11556157	2	44028013	T	agvhd3	795	134	0.13	0.0299454	0.253332	0.906246	1.0304	0.62714	1.69296
rs11556157	2	44028013	T	cgvhd	800	367	0.13	-0.0209486	0.152205	0.890253	0.979269	0.72668	1.31966
rs11556157	2	44028013	T	gut	795	65	0.13	-0.626697	0.465484	0.140958	0.534354	0.214586	1.33063
rs11556157	2	44028013	T	relapse	800	295	0.13	-0.0459459	0.170092	0.785905	0.955094	0.684322	1.333
rs2551949	2	208477852	G	agvhd2	797	514	0.119552	-0.245415	0.143865	0.0780908	0.78238	0.590143	1.03724
rs2551949	2	208477852	G	agvhd2b	797	324	0.119552	-0.205102	0.181279	0.245072	0.814564	0.570975	1.16207
rs2551949	2	208477852	G	agvhd3	797	133	0.119552	-0.164009	0.282547	0.55309	0.848734	0.487823	1.47666
rs2551949	2	208477852	G	cgvhd	803	364	0.119552	0.0153049	0.160803	0.92432	1.01542	0.740915	1.39163
rs2551949	2	208477852	G	gut	797	66	0.119552	-0.521011	0.465183	0.227572	0.59392	0.238647	1.47809
rs2551949	2	208477852	G	relapse	803	291	0.119552	-0.168433	0.192794	0.371674	0.844988	0.579083	1.23299
rs1131293	2	242046785	A	agvhd2	744	471	0.0133511	0.507324	0.380898	0.21839	1.66084	0.787228	3.50393
rs1131293	2	242046785	A	agvhd2b	744	300	0.0133511	-0.0700806	0.580287	0.902767	0.932319	0.29896	2.90747
rs1131293	2	242046785	A	agvhd3	744	126	0.0133511	-16.0215	*	0.0647693	*	*	*
rs1131293	2	242046785	A	cgvhd	749	337	0.0133511	-0.106444	0.503073	0.829524	0.899025	0.335388	2.40988
rs1131293	2	242046785	A	gut	744	63	0.0133511	-16.0205	*	0.201812	*	*	*
rs1131293	2	242046785	A	relapse	749	279	0.0133511	-0.214335	0.580544	0.702059	0.807078	0.25867	2.51817
rs2073498	3	50369546	C	agvhd2	751	482	0.00793651	0.41903	0.449647	0.383077	1.52049	0.629847	3.67054
rs2073498	3	50369546	C	agvhd2b	751	307	0.00793651	0.714856	0.50341	0.20326	2.04389	0.761986	5.48238
rs2073498	3	50369546	C	agvhd3	751	125	0.00793651	0.872643	0.71287	0.283346	2.39323	0.591803	9.67811
rs2073498	3	50369546	C	cgvhd	756	347	0.00793651	-1.4494	1.00159	0.0581678	0.234711	0.0329581	1.67149
rs2073498	3	50369546	C	gut	751	62	0.00793651	-15.0138	*	0.298611	*	*	*
rs2073498	3	50369546	C	relapse	756	282	0.00793651	-0.269336	0.709777	0.691372	0.763886	0.190044	3.07046
rs887515	3	52523405	C	agvhd2	784	507	0.132911	-0.104265	0.132869	0.426671	0.900986	0.694412	1.16901
rs887515	3	52523405	C	agvhd2b	784	318	0.132911	-0.273684	0.179212	0.113567	0.760572	0.535294	1.08066
rs887515	3	52523405	C	agvhd3	784	128	0.132911	-0.0671623	0.267266	0.799951	0.935043	0.553771	1.57882
rs887515	3	52523405	C	cgvhd	790	356	0.132911	-0.14103	0.156665	0.359761	0.868464	0.638845	1.18061
rs887515	3	52523405	C	gut	784	63	0.132911	-0.0486282	0.378397	0.897128	0.952535	0.453714	1.99977
rs887515	3	52523405	C	relapse	790	292	0.132911	-0.190893	0.180212	0.277863	0.826221	0.580359	1.17624
rs9876490	3	140407260	C	agvhd2	743	475	0.131016	0.0833968	0.134393	0.539039	1.08697	0.835259	1.41454
rs9876490	3	140407260	C	agvhd2b	743	303	0.131016	0.210149	0.161566	0.204474	1.23386	0.898956	1.69354
rs9876490	3	140407260	C	agvhd3	743	121	0.131016	-0.0623632	0.275865	0.819773	0.939542	0.547136	1.61338
rs9876490	3	140407260	C	cgvhd	748	338	0.131016	-0.0194256	0.16663	0.906967	0.980762	0.707498	1.35957
rs9876490	3	140407260	C	gut	743	58	0.131016	0.21952	0.362664	0.555114	1.24548	0.611829	2.53538
rs9876490	3	140407260	C	relapse	748	279	0.131016	0.0946114	0.174582	0.592136	1.09923	0.780696	1.54773
rs7675987	4	54011526	A	agvhd2	732	474	0.0786974	0.263426	0.15839	0.108452	1.30138	0.954069	1.77512
rs7675987	4	54011526	A	agvhd2b	732	302	0.0786974	-0.0192187	0.21276	0.927831	0.980965	0.64647	1.48853
rs7675987	4	54011526	A	agvhd3	732	126	0.0786974	-0.269464	0.365354	0.442892	0.763789	0.373231	1.56303
rs7675987	4	54011526	A	cgvhd	737	334	0.0786974	0.146381	0.194427	0.460552	1.15764	0.790811	1.69462
rs7675987	4	54011526	A	gut	732	63	0.0786974	-0.26061	0.516676	0.600227	0.770582	0.279908	2.1214
rs7675987	4	54011526	A	relapse	737	270	0.0786974	-0.317443	0.250584	0.184367	0.728008	0.445487	1.1897
rs10805890	5	73992881	A	agvhd2	711	456	0.0280112	-0.298843	0.30525	0.304197	0.741676	0.407737	1.34911
rs10805890	5	73992881	A	agvhd2b	711	287	0.0280112	0.128747	0.338703	0.709438	1.1374	0.585604	2.20914
rs10805890	5	73992881	A	agvhd3	711	117	0.0280112	-0.0797543	0.584906	0.890167	0.923343	0.293414	2.90566
rs10805890	5	73992881	A	cgvhd	714	324	0.0280112	-0.432274	0.358081	0.195259	0.649032	0.321708	1.30939
rs10805890	5	73992881	A	gut	712	63	0.0280112	-0.603353	1.00804	0.507622	0.546975	0.0758413	3.94483
rs10805890	5	73992881	A	relapse	714	262	0.0280112	-0.344086	0.413039	0.378313	0.708868	0.315485	1.59276
rs27044	5	96118852	C	agvhd2	712	458	0.0487465	0.0304639	0.218528	0.889634	1.03093	0.671763	1.58214
rs27044	5	96118852	C	agvhd2b	712	286	0.0487465	0.0777394	0.265257	0.772041	1.08084	0.642645	1.81783
rs27044	5	96118852	C	agvhd3	712	117	0.0487465	0.0423048	0.419143	0.920109	1.04321	0.458766	2.37222
rs27044	5	96118852	C	cgvhd	718	319	0.0487465	-0.233317	0.283282	0.393157	0.791902	0.454503	1.37977
rs27044	5	96118852	C	gut	713	57	0.0487465	-0.352103	0.719855	0.605066	0.703208	0.171526	2.88295
rs27044	5	96118852	C	relapse	718	266	0.0487465	0.157215	0.265829	0.563314	1.17025	0.695024	1.97041
rs1129495	5	115428381	G	agvhd2	810	519	0.0453431	0.37324	0.194358	0.0689646	1.45243	0.992327	2.12587
rs1129495	5	115428381	G	agvhd2b	810	330	0.0453431	0.201543	0.249039	0.432163	1.22329	0.750831	1.99304
rs1129495	5	115428381	G	agvhd3	810	134	0.0453431	0.316772	0.36461	0.406609	1.37269	0.671753	2.80501
rs1129495	5	115428381	G	cgvhd	816	372	0.0453431	-0.0709614	0.241661	0.766617	0.931498	0.580064	1.49585
rs1129495	5	115428381	G	gut	810	67	0.0453431	-0.449083	0.717912	0.501301	0.638213	0.156267	2.60654
rs1129495	5	115428381	G	relapse	816	295	0.0453431	0.50556	0.231884	0.0422803	1.65791	1.05239	2.61183
rs1129495	5	115428381	T	agvhd2	775	493	0.00256082	0.211965	0.708861	0.772647	1.2361	0.308078	4.95964
rs1129495	5	115428381	T	agvhd2b	775	313	0.00256082	-14.0056	*	0.143081	*	*	*
rs1129495	5	115428381	T	agvhd3	775	126	0.00256082	-14.0046	*	0.391796	*	*	*
rs1129495	5	115428381	T	cgvhd	781	354	0.00256082	-14.0059	*	0.121784	*	*	*
rs1129495	5	115428381	T	gut	775	65	0.00256082	-14.0045	*	0.545712	*	*	*
rs1129495	5	115428381	T	relapse	781	277	0.00256082	1.14619	0.709995	0.173953	3.14617	0.782388	12.6515
rs1048719	5	150632832	G	agvhd2	787	505	0.00126103	-14.0039	*	0.139427	*	*	*
rs1048719	5	150632832	G	agvhd2b	787	319	0.00126103	-14.0027	*	0.299966	*	*	*
rs1048719	5	150632832	G	agvhd3	787	130	0.00126103	-13.0023	*	0.542013	*	*	*
rs1048719	5	150632832	G	cgvhd	793	359	0.00126103	-14.0046	*	0.193777	*	*	*
rs1048719	5	150632832	G	gut	787	65	0.00126103	-13.0022	*	0.672313	*	*	*
rs1048719	5	150632832	G	relapse	793	289	0.00126103	1.23559	1.00292	0.305604	3.44041	0.48185	24.5646
rs299284	5	162896650	C	agvhd2	742	474	0.0147256	-0.0349838	0.380817	0.92639	0.965621	0.457771	2.03688
rs299284	5	162896650	C	agvhd2b	742	298	0.0147256	0.240269	0.451082	0.608102	1.27159	0.525265	3.07834
rs299284	5	162896650	C	agvhd3	742	119	0.0147256	0.282797	0.713347	0.704573	1.32684	0.327796	5.37069
rs299284	5	162896650	C	cgvhd	747	334	0.0147256	0.435444	0.450996	0.367011	1.54565	0.63858	3.74116
rs299284	5	162896650	C	gut	742	60	0.0147256	-16.0215	*	0.205114	*	*	*
rs299284	5	162896650	C	relapse	747	273	0.0147256	-0.165015	0.71011	0.811237	0.847881	0.210803	3.4103
rs299295	5	162909716	T	agvhd2	780	498	0.124682	0.12591	0.133036	0.351411	1.13418	0.873855	1.47206
rs299295	5	162909716	T	agvhd2b	780	312	0.124682	0.144578	0.164242	0.387035	1.15555	0.837498	1.59439
rs299295	5	162909716	T	agvhd3	780	125	0.124682	0.455209	0.234877	0.0652856	1.5765	0.994864	2.49819
rs299295	5	162909716	T	cgvhd	786	360	0.124682	0.174506	0.159545	0.284506	1.19066	0.870923	1.62777
rs299295	5	162909716	T	gut	780	65	0.124682	-0.187145	0.400125	0.631723	0.829323	0.378556	1.81684
rs299295	5	162909716	T	relapse	786	291	0.124682	-0.0301627	0.18253	0.868247	0.970288	0.678466	1.38763
rs10004	6	7310259	A	agvhd2	736	475	0.0284168	0.812539	0.234662	0.00208439	2.25362	1.42276	3.56969
rs10004	6	7310259	A	agvhd2b	736	305	0.0284168	0.697694	0.283545	0.0262846	2.00911	1.15251	3.50238
rs10004	6	7310259	A	agvhd3	736	124	0.0284168	0.148934	0.508268	0.774604	1.1606	0.428583	3.14288
rs10004	6	7310259	A	cgvhd	739	337	0.0284168	0.0880293	0.294008	0.767701	1.09202	0.613714	1.9431
rs10004	6	7310259	A	gut	736	61	0.0284168	0.174643	0.718998	0.813084	1.19082	0.290953	4.87382
rs10004	6	7310259	A	relapse	739	270	0.0284168	-1.05912	0.580627	0.0279663	0.346761	0.111119	1.0821
rs10004	6	7310259	G	agvhd2	789	501	0.0968553	0.0542538	0.156277	0.730392	1.05575	0.777207	1.43413
rs10004	6	7310259	G	agvhd2b	789	317	0.0968553	-0.133817	0.208398	0.512895	0.87475	0.581423	1.31606
rs10004	6	7310259	G	agvhd3	789	131	0.0968553	-0.045664	0.315045	0.884027	0.955363	0.515224	1.7715
rs10004	6	7310259	G	cgvhd	795	354	0.0968553	-0.192487	0.193837	0.307666	0.824905	0.564166	1.20615
rs10004	6	7310259	G	gut	789	65	0.0968553	0.0574957	0.428533	0.894094	1.05918	0.457294	2.45326
rs10004	6	7310259	G	relapse	795	296	0.0968553	0.168415	0.195652	0.399969	1.18343	0.806491	1.73654
rs2228220	6	12123249	G	agvhd2	812	521	0.0452323	-0.447849	0.233774	0.0397467	0.639001	0.404119	1.0104
rs2228220	6	12123249	G	agvhd2b	812	333	0.0452323	-0.19503	0.273077	0.461731	0.82281	0.481783	1.40523
rs2228220	6	12123249	G	agvhd3	812	136	0.0452323	-0.0837807	0.417575	0.838965	0.919633	0.405665	2.08479
rs2228220	6	12123249	G	cgvhd	818	368	0.0452323	0.0719491	0.263735	0.787286	1.0746	0.640843	1.80195
rs2228220	6	12123249	G	gut	812	67	0.0452323	0.530352	0.464903	0.289287	1.69953	0.683275	4.22729
rs2228220	6	12123249	G	relapse	818	301	0.0452323	0.281295	0.256966	0.29354	1.32484	0.800628	2.1923
rs4236176	6	170070723	A	agvhd2	704	456	0.0464789	-0.0437104	0.223443	0.843888	0.957231	0.617758	1.48325
rs4236176	6	170070723	A	agvhd2b	704	292	0.0464789	0.100442	0.265106	0.708959	1.10566	0.657595	1.85902
rs4236176	6	170070723	A	agvhd3	704	117	0.0464789	0.714702	0.330691	0.0497179	2.04358	1.06881	3.90734
rs4236176	6	170070723	A	cgvhd	710	324	0.0464789	-0.130282	0.30689	0.664828	0.877847	0.481049	1.60195
rs4236176	6	170070723	A	gut	704	61	0.0464789	0.427246	0.517266	0.436996	1.53303	0.556218	4.22529
rs4236176	6	170070723	A	relapse	710	254	0.0464789	0.329471	0.285054	0.270744	1.39023	0.795143	2.43069
rs61739531	7	45016621	C	agvhd2	706	456	0.0295775	0.306535	0.247293	0.236643	1.35871	0.836809	2.20611
rs61739531	7	45016621	C	agvhd2b	706	296	0.0295775	0.50614	0.283736	0.0978327	1.65888	0.951245	2.89291
rs61739531	7	45016621	C	agvhd3	706	121	0.0295775	0.766402	0.389426	0.0775097	2.15201	1.00313	4.61669
rs61739531	7	45016621	C	cgvhd	710	315	0.0295775	0.247188	0.283481	0.400814	1.28042	0.734597	2.2318
rs61739531	7	45016621	C	gut	705	59	0.0295775	1.2077	0.467504	0.0276707	3.3458	1.3383	8.36463
rs61739531	7	45016621	C	relapse	710	258	0.0295775	-0.224267	0.383266	0.544186	0.799101	0.377016	1.69373
rs1805098	8	76468282	G	agvhd2	745	477	0.125166	0.224915	0.132693	0.0990228	1.25222	0.965448	1.62416
rs1805098	8	76468282	G	agvhd2b	745	299	0.125166	-0.119066	0.182181	0.506915	0.887749	0.621177	1.26872
rs1805098	8	76468282	G	agvhd3	745	117	0.125166	-0.0645856	0.284849	0.81918	0.937456	0.536392	1.6384
rs1805098	8	76468282	G	cgvhd	751	341	0.125166	0.291224	0.153163	0.0662109	1.33806	0.991065	1.80656
rs1805098	8	76468282	G	gut	745	56	0.125166	-0.404005	0.468627	0.362102	0.66764	0.266464	1.67281
rs1805098	8	76468282	G	relapse	751	278	0.125166	0.231148	0.167542	0.179312	1.26005	0.907343	1.74985
rs11136343	8	145058986	A	agvhd2	491	311	0.109533	-0.0629566	0.184142	0.730299	0.938984	0.654505	1.34711
rs11136343	8	145058986	A	agvhd2b	491	193	0.109533	0.228557	0.214409	0.30007	1.25679	0.825567	1.91324
rs11136343	8	145058986	A	agvhd3	491	78	0.109533	0.535925	0.303834	0.0968814	1.70903	0.942152	3.10011
rs11136343	8	145058986	A	cgvhd	493	211	0.109533	0.237953	0.213122	0.278678	1.26865	0.835466	1.92644
rs11136343	8	145058986	A	gut	492	41	0.109533	0.704462	0.394095	0.0970205	2.02276	0.934294	4.3793
rs11136343	8	145058986	A	relapse	493	182	0.109533	0.392955	0.211984	0.0769478	1.48135	0.977718	2.24441
rs2173904	9	2828765	C	agvhd2	517	322	0.129094	-0.222797	0.174803	0.189711	0.800277	0.568127	1.12729
rs2173904	9	2828765	C	agvhd2b	517	205	0.129094	0.117243	0.197609	0.558454	1.12439	0.763326	1.65625
rs2173904	9	2828765	C	agvhd3	517	82	0.129094	-0.00172619	0.324036	0.995749	0.998275	0.528963	1.88398
rs2173904	9	2828765	C	cgvhd	519	222	0.129094	-0.142444	0.212369	0.494498	0.867236	0.571959	1.31495
rs2173904	9	2828765	C	gut	518	42	0.129094	-0.125439	0.476485	0.789099	0.88211	0.346682	2.24447
rs2173904	9	2828765	C	relapse	519	194	0.129094	-0.0230091	0.214367	0.914281	0.977254	0.641999	1.48758
rs2274217	10	131959150	T	agvhd2	784	506	0.117722	-0.251714	0.151756	0.0861437	0.777467	0.577437	1.04679
rs2274217	10	131959150	T	agvhd2b	784	323	0.117722	-0.258299	0.191699	0.162828	0.772364	0.53045	1.1246
rs2274217	10	131959150	T	agvhd3	784	132	0.117722	-0.352942	0.314924	0.239042	0.702618	0.37901	1.30253
rs2274217	10	131959150	T	cgvhd	790	363	0.117722	-0.402929	0.187914	0.023363	0.66836	0.462439	0.965976
rs2274217	10	131959150	T	gut	784	64	0.117722	-0.422811	0.465789	0.335125	0.655202	0.262959	1.63254
rs2274217	10	131959150	T	relapse	790	286	0.117722	0.0843083	0.182735	0.648063	1.08796	0.760444	1.55655
rs187416296	11	5730705	T	agvhd2	781	502	0.00508259	0.439412	0.502192	0.414378	1.55179	0.579909	4.15249
rs187416296	11	5730705	T	agvhd2b	781	322	0.00508259	0.605481	0.580126	0.342291	1.83213	0.587684	5.71177
rs187416296	11	5730705	T	agvhd3	781	131	0.00508259	0.292062	1.00386	0.781301	1.33919	0.187214	9.57952
rs187416296	11	5730705	T	cgvhd	787	357	0.00508259	0.662402	0.579922	0.302797	1.93945	0.622355	6.0439
rs187416296	11	5730705	T	gut	781	65	0.00508259	1.05096	1.00781	0.372729	2.86039	0.396789	20.6201
rs187416296	11	5730705	T	relapse	787	290	0.00508259	0.231409	0.709773	0.75345	1.26037	0.313566	5.06607
rs2298668	11	82564294	G	agvhd2	785	502	0.126422	0.162199	0.131275	0.225784	1.17609	0.909281	1.5212
rs2298668	11	82564294	G	agvhd2b	785	319	0.126422	0.13237	0.163969	0.426984	1.14153	0.827779	1.5742
rs2298668	11	82564294	G	agvhd3	785	127	0.126422	0.295806	0.243634	0.240609	1.34421	0.833838	2.16696
rs2298668	11	82564294	G	cgvhd	791	354	0.126422	0.23406	0.153944	0.139405	1.26372	0.934568	1.7088
rs2298668	11	82564294	G	gut	785	63	0.126422	-0.139528	0.400903	0.723051	0.869769	0.396414	1.90835
rs2298668	11	82564294	G	relapse	791	285	0.126422	-0.103169	0.182873	0.567618	0.901975	0.630275	1.2908
rs12828016	12	998365	T	agvhd2	743	478	0.132353	0.210865	0.130991	0.11649	1.23475	0.955158	1.59617
rs12828016	12	998365	T	agvhd2b	743	302	0.132353	0.184524	0.16312	0.26841	1.20265	0.873548	1.65573
rs12828016	12	998365	T	agvhd3	743	118	0.132353	0.199594	0.256044	0.446291	1.22091	0.739151	2.01666
rs12828016	12	998365	T	cgvhd	748	341	0.132353	0.174301	0.157208	0.277638	1.19041	0.874742	1.62
rs12828016	12	998365	T	gut	743	55	0.132353	-0.048403	0.404588	0.904201	0.95275	0.431108	2.10558
rs12828016	12	998365	T	relapse	748	277	0.132353	-0.0383743	0.178728	0.829202	0.962353	0.677951	1.36606
rs2166807	12	32134638	T	agvhd2	786	504	0.146465	0.116822	0.123184	0.349456	1.12392	0.882833	1.43084
rs2166807	12	32134638	T	agvhd2b	786	318	0.146465	0.147185	0.152833	0.343614	1.15857	0.858673	1.5632
rs2166807	12	32134638	T	agvhd3	786	126	0.146465	0.216469	0.234676	0.367701	1.24169	0.783884	1.96685
rs2166807	12	32134638	T	cgvhd	792	362	0.146465	0.304333	0.137935	0.0328045	1.35572	1.03456	1.77657
rs2166807	12	32134638	T	gut	786	61	0.146465	0.129952	0.345849	0.711167	1.13877	0.578156	2.24301
rs2166807	12	32134638	T	relapse	792	286	0.146465	-7.20647e-05	0.165464	0.999652	0.999928	0.722975	1.38297
rs2287174	12	110474070	T	agvhd2	782	501	0	†	†	†	†	†	†
rs2287174	12	110474070	T	agvhd2b	782	321	0	†	†	†	†	†	†
rs2287174	12	110474070	T	agvhd3	782	130	0	†	†	†	†	†	†
rs2287174	12	110474070	T	cgvhd	787	353	0	†	†	†	†	†	†
rs2287174	12	110474070	T	gut	782	64	0	†	†	†	†	†	†
rs2287174	12	110474070	T	relapse	787	292	0	†	†	†	†	†	†
rs2275660	13	25029218	C	agvhd2	787	506	0.138714	-0.102596	0.130354	0.425489	0.902492	0.699011	1.16521
rs2275660	13	25029218	C	agvhd2b	787	323	0.138714	-0.167312	0.168923	0.311821	0.845936	0.607501	1.17795
rs2275660	13	25029218	C	agvhd3	787	133	0.138714	-0.0904926	0.259703	0.724558	0.913481	0.54908	1.51972
rs2275660	13	25029218	C	cgvhd	793	361	0.138714	0.0811727	0.151121	0.594767	1.08456	0.806522	1.45844
rs2275660	13	25029218	C	gut	787	65	0.138714	0.141433	0.343784	0.685688	1.15192	0.587204	2.25974
rs2275660	13	25029218	C	relapse	793	290	0.138714	0.231885	0.16237	0.164387	1.26098	0.917264	1.73348
rs17845226	15	60653205	C	agvhd2	521	322	0.0172414	0.0743418	0.41222	0.85855	1.07717	0.480172	2.41644
rs17845226	15	60653205	C	agvhd2b	521	198	0.0172414	-0.232723	0.581787	0.677696	0.792373	0.253339	2.47832
rs17845226	15	60653205	C	agvhd3	521	84	0.0172414	0.334512	0.715708	0.657221	1.39726	0.3436	5.68198
rs17845226	15	60653205	C	cgvhd	522	228	0.0172414	0.730085	0.384582	0.088446	2.07526	0.976582	4.40996
rs17845226	15	60653205	C	gut	521	41	0.0172414	0.338199	1.01244	0.751248	1.40242	0.192786	10.2019
rs17845226	15	60653205	C	relapse	522	202	0.0172414	-0.733915	0.710817	0.241301	0.480026	0.11918	1.93341
rs743582	15	74328206	G	agvhd2	748	476	0.0119363	-0.212833	0.449622	0.623881	0.808291	0.334843	1.95116
rs743582	15	74328206	G	agvhd2b	748	300	0.0119363	-0.250695	0.580299	0.652411	0.77826	0.249554	2.42709
rs743582	15	74328206	G	agvhd3	748	126	0.0119363	-0.446297	1.00402	0.631586	0.639994	0.0894413	4.57945
rs743582	15	74328206	G	cgvhd	754	345	0.0119363	-0.257083	0.50304	0.593816	0.773304	0.288506	2.07275
rs743582	15	74328206	G	gut	748	61	0.0119363	-15.0191	*	0.226152	*	*	*
rs743582	15	74328206	G	relapse	754	281	0.0119363	-0.253933	0.580551	0.64821	0.775743	0.248624	2.42043
rs1138358	15	80263345	A	agvhd2	490	307	0.050813	0.24656	0.243193	0.327946	1.27962	0.794456	2.06105
rs1138358	15	80263345	A	agvhd2b	490	193	0.050813	0.221315	0.298135	0.472162	1.24772	0.695565	2.23817
rs1138358	15	80263345	A	agvhd3	490	79	0.050813	0.643521	0.395999	0.136142	1.90317	0.875784	4.13579
rs1138358	15	80263345	A	cgvhd	492	212	0.050813	0.165447	0.340778	0.635836	1.17992	0.60503	2.30106
rs1138358	15	80263345	A	gut	491	42	0.050813	1.23473	0.441135	0.015642	3.43745	1.44789	8.16089
rs1138358	15	80263345	A	relapse	492	175	0.050813	0.462946	0.31171	0.16439	1.58875	0.862426	2.92677
rs11557236	16	4519439	A	agvhd2	571	362	0.0575916	-0.158944	0.235695	0.489781	0.853044	0.537457	1.35394
rs11557236	16	4519439	A	agvhd2b	571	228	0.0575916	-0.206225	0.296599	0.473242	0.81365	0.454954	1.45515
rs11557236	16	4519439	A	agvhd3	571	92	0.0575916	-0.108633	0.459888	0.810271	0.89706	0.364214	2.20946
rs11557236	16	4519439	A	cgvhd	573	248	0.0575916	-0.0608593	0.258531	0.812272	0.940956	0.566895	1.56184
rs11557236	16	4519439	A	gut	572	47	0.0575916	-1.08396	1.01083	0.196865	0.338252	0.0466454	2.45286
rs11557236	16	4519439	A	relapse	573	215	0.0575916	-0.0939001	0.286218	0.739415	0.910374	0.5195	1.59534
rs11557236	16	4519439	G	agvhd2	541	343	0.00552486	-15.0165	*	0.0114089	*	*	*
rs11557236	16	4519439	G	agvhd2b	541	216	0.00552486	-15.0119	*	0.0755639	*	*	*
rs11557236	16	4519439	G	agvhd3	541	87	0.00552486	-15.01	*	0.296798	*	*	*
rs11557236	16	4519439	G	cgvhd	543	234	0.00552486	-0.0779571	0.710257	0.911476	0.925004	0.229911	3.72157
rs11557236	16	4519439	G	gut	542	46	0.00552486	-15.0096	*	0.456012	*	*	*
rs11557236	16	4519439	G	relapse	543	202	0.00552486	-15.0154	*	0.0598003	*	*	*
rs2740348	17	649935	G	agvhd2	785	506	0.102402	0.0765859	0.145187	0.601526	1.07959	0.812223	1.43498
rs2740348	17	649935	G	agvhd2b	785	316	0.102402	-0.260691	0.204733	0.186626	0.770519	0.515835	1.15095
rs2740348	17	649935	G	agvhd3	785	128	0.102402	-0.400429	0.34572	0.219674	0.670033	0.340261	1.31941
rs2740348	17	649935	G	cgvhd	791	359	0.102402	0.096176	0.167885	0.571527	1.10095	0.79225	1.52994
rs2740348	17	649935	G	gut	785	61	0.102402	-0.804181	0.592098	0.123864	0.447454	0.140199	1.42808
rs2740348	17	649935	G	relapse	791	286	0.102402	-0.0260582	0.195917	0.893823	0.974278	0.663614	1.43038
rs13204	17	4849284	G	agvhd2	783	505	0.00253807	1.01969	0.709194	0.21811	2.77233	0.690504	11.1307
rs13204	17	4849284	G	agvhd2b	783	322	0.00253807	0.438415	1.00163	0.683208	1.55025	0.217671	11.0409
rs13204	17	4849284	G	agvhd3	783	134	0.00253807	1.44761	1.00403	0.243403	4.25293	0.594352	30.4322
rs13204	17	4849284	G	cgvhd	788	361	0.00253807	1.03439	0.710069	0.212785	2.81338	0.699528	11.3149
rs13204	17	4849284	G	gut	783	66	0.00253807	-14.0044	*	0.545037	*	*	*
rs13204	17	4849284	G	relapse	788	287	0.00253807	0.232739	1.00186	0.822996	1.26205	0.177125	8.99238
rs2306590	17	34854280	G	agvhd2	722	465	0.0892857	0.106757	0.160124	0.511088	1.11266	0.812949	1.52288
rs2306590	17	34854280	G	agvhd2b	722	297	0.0892857	0.129894	0.19549	0.513755	1.13871	0.776261	1.67039
rs2306590	17	34854280	G	agvhd3	722	125	0.0892857	-0.55061	0.389023	0.124011	0.576598	0.268986	1.23599
rs2306590	17	34854280	G	cgvhd	728	330	0.0892857	0.220687	0.194523	0.270959	1.24693	0.851652	1.82568
rs2306590	17	34854280	G	gut	722	62	0.0892857	-1.12929	0.718801	0.0582704	0.323262	0.0790131	1.32255
rs2306590	17	34854280	G	relapse	728	264	0.0892857	0.279437	0.199907	0.177771	1.32239	0.893705	1.95669
rs61745599	17	78355494	C	agvhd2	765	495	0	†	†	†	†	†	†
rs61745599	17	78355494	C	agvhd2b	765	312	0	†	†	†	†	†	†
rs61745599	17	78355494	C	agvhd3	765	128	0	†	†	†	†	†	†
rs61745599	17	78355494	C	cgvhd	771	350	0	†	†	†	†	†	†
rs61745599	17	78355494	C	gut	765	65	0	†	†	†	†	†	†
rs61745599	17	78355494	C	relapse	771	283	0	†	†	†	†	†	†
rs9051	18	2616457	C	agvhd2	792	512	0.146617	-0.255994	0.131929	0.0452404	0.774146	0.597755	1.00259
rs9051	18	2616457	C	agvhd2b	792	326	0.146617	-0.507805	0.183661	0.00309992	0.601815	0.419882	0.862579
rs9051	18	2616457	C	agvhd3	792	132	0.146617	-0.471923	0.292116	0.085258	0.623802	0.351879	1.10586
rs9051	18	2616457	C	cgvhd	798	361	0.146617	0.220957	0.139656	0.122567	1.24727	0.948599	1.63998
rs9051	18	2616457	C	gut	792	66	0.146617	-1.00591	0.515885	0.0233038	0.365712	0.133048	1.00524
rs9051	18	2616457	C	relapse	798	294	0.146617	-0.0125153	0.16352	0.938903	0.987563	0.71676	1.36068
rs9051	18	2616457	G	agvhd2	704	460	0.0367751	-0.270861	0.271441	0.297503	0.762722	0.448035	1.29844
rs9051	18	2616457	G	agvhd2b	704	300	0.0367751	-0.524138	0.382469	0.135256	0.592065	0.279773	1.25295
rs9051	18	2616457	G	agvhd3	704	123	0.0367751	-0.0894629	0.508346	0.858352	0.914422	0.337624	2.47662
rs9051	18	2616457	G	cgvhd	707	311	0.0367751	0.0777262	0.294453	0.794211	1.08083	0.606893	1.92486
rs9051	18	2616457	G	gut	703	63	0.0367751	-0.838491	1.00804	0.337014	0.432363	0.0599497	3.11824
rs9051	18	2616457	G	relapse	707	257	0.0367751	-0.380744	0.383357	0.290956	0.683353	0.322348	1.44866
rs1801284	19	1068738	A	agvhd2	538	339	0.137037	-0.197993	0.168394	0.227928	0.820375	0.589756	1.14118
rs1801284	19	1068738	A	agvhd2b	538	214	0.137037	-0.0454908	0.202728	0.821473	0.955528	0.642211	1.42171
rs1801284	19	1068738	A	agvhd3	538	84	0.137037	-0.167066	0.336924	0.612525	0.846143	0.437168	1.63772
rs1801284	19	1068738	A	cgvhd	540	234	0.137037	0.139444	0.183312	0.454243	1.14963	0.802641	1.64664
rs1801284	19	1068738	A	gut	539	42	0.137037	0.0549663	0.440971	0.901446	1.05651	0.445154	2.50746
rs1801284	19	1068738	A	relapse	540	196	0.137037	-0.00220225	0.210641	0.991656	0.9978	0.660302	1.5078
rs10330	19	19017862	G	agvhd2	518	328	0.0153846	0.121439	0.412103	0.772548	1.12912	0.503444	2.53239
rs10330	19	19017862	G	agvhd2b	518	206	0.0153846	-0.189017	0.581615	0.737459	0.827773	0.264747	2.58816
rs10330	19	19017862	G	agvhd3	518	88	0.0153846	0.319569	0.715299	0.67077	1.37653	0.338776	5.59321
rs10330	19	19017862	G	cgvhd	520	227	0.0153846	0.00825361	0.581619	0.988693	1.00829	0.322478	3.1526
rs10330	19	19017862	G	gut	519	44	0.0153846	-16.0268	*	0.223183	*	*	*
rs10330	19	19017862	G	relapse	520	189	0.0153846	0.0620728	0.582201	0.915931	1.06404	0.339921	3.33072
rs892028	19	50411742	A	agvhd2	198	112	0.0301508	0.966917	0.458886	0.0662747	2.62982	1.06983	6.46455
rs892028	19	50411742	A	agvhd2b	198	77	0.0301508	1.33732	0.465019	0.016158	3.80883	1.53095	9.47598
rs892028	19	50411742	A	agvhd3	198	35	0.0301508	0.724367	0.728341	0.369647	2.06342	0.495008	8.60131
rs892028	19	50411742	A	cgvhd	199	83	0.0301508	0.33255	0.588385	0.590945	1.39452	0.44013	4.41843
rs892028	19	50411742	A	gut	199	20	0.0301508	0.593348	1.02607	0.595757	1.81004	0.242258	13.5237
rs892028	19	50411742	A	relapse	199	63	0.0301508	-0.702558	1.00827	0.432565	0.495317	0.0686472	3.57391
rs2273137	20	2635212	A	agvhd2	767	491	0.00776197	0.485565	0.410919	0.273436	1.62509	0.726268	3.6363
rs2273137	20	2635212	A	agvhd2b	767	307	0.00776197	0.352605	0.580244	0.565589	1.42277	0.456269	4.43658
rs2273137	20	2635212	A	agvhd3	767	125	0.00776197	0.815264	0.712886	0.312271	2.25977	0.558783	9.13873
rs2273137	20	2635212	A	cgvhd	773	346	0.00776197	0.748118	0.580817	0.250898	2.11302	0.676865	6.59637
rs2273137	20	2635212	A	gut	767	62	0.00776197	0.750391	1.00821	0.506831	2.11783	0.293555	15.2789
rs2273137	20	2635212	A	relapse	773	282	0.00776197	-0.575108	1.00189	0.525977	0.562644	0.0789601	4.00922
rs1132274	20	17596155	C	agvhd2	515	332	0.0251451	0.073229	0.337973	0.830393	1.07598	0.554772	2.08685
rs1132274	20	17596155	C	agvhd2b	515	207	0.0251451	-0.0553424	0.452733	0.901852	0.946161	0.389575	2.29794
rs1132274	20	17596155	C	agvhd3	515	83	0.0251451	0.386327	0.588085	0.535459	1.47157	0.464721	4.6598
rs1132274	20	17596155	C	cgvhd	517	224	0.0251451	-0.416636	0.452444	0.32426	0.659261	0.271599	1.60024
rs1132274	20	17596155	C	gut	516	40	0.0251451	-0.0753705	1.01276	0.939961	0.9274	0.127406	6.75062
rs1132274	20	17596155	C	relapse	517	197	0.0251451	0.105464	0.4147	0.802447	1.11123	0.492949	2.50497
rs4823054	22	30198025	C	agvhd2	775	495	0	†	†	†	†	†	†
rs4823054	22	30198025	C	agvhd2b	775	310	0	†	†	†	†	†	†
rs4823054	22	30198025	C	agvhd3	775	125	0	†	†	†	†	†	†
rs4823054	22	30198025	C	cgvhd	781	358	0	†	†	†	†	†	†
rs4823054	22	30198025	C	gut	775	64	0	†	†	†	†	†	†
rs4823054	22	30198025	C	relapse	781	284	0	†	†	†	†	†	†
*A model could be fit but failed to converge due to lack of events, meaning HR = 0 but no valid standard error or confidence interval. †A model could not be fit due to lack of observations (i.e., no mismatching).

## Sheet: Suppl Table S8
Table S8. Predicted Promiscuous HLA-binding of Nonamer and Decamer Peptides Reported to Bind HLA-A*02:01
rsID	Allele Tested	Sequence	HLA-A*02:01	HLA-A*01:01	HLA-A*03:01	HLA-A*11:01	HLA-A*24:02	HLA-B*07:02	HLA-B*08:01	HLA-B*15:01	HLA-B*35:01	HLA-B*40:01	HLA-B*44:02
rs1048719	G	LLLAAPAQA	9.5*	0	0.034	0.015	0.007	0.003	0.906	0.009	0.009	0.002	0.007
rs10805890	A	LIDTSRHYL	0.701	0.278	0.007	0.025	0.003	0.019	0.045	0.002	0.002	0.026	0
rs1128416	A	GQYTDLLRL	1.9	0	0.042	0.024	0.032	0.006	0.193	0.059	0.001	0.023	0
rs1129495	T	ILAPCKLETV	15.831	0.028	0.07	0.007	0	0.001	10.037	0	0.014	0	2
rs1129495	G	SLAPCKLETV	11.392	0.022	0.066	0.016	0	0.007	4.652	0	0.004	0	2
rs1131293	A	YTWEEVFRV	29.154	0.002	0.018	0.014	0	0.001	0.001	0	0.017	0.003	0
rs1132274	C	RLQEELEKL	1.168	0	0.006	0.002	0.223	0.006	0.153	0.004	0.002	0.033	0
rs1138358	A	VLQNVAFSV	13.669	0.002	0.038	0.026	0.009	0.005	0.134	0.103	0.004	0.004	0.009
rs11556157	T	KLRGVINQL	0.844	0	0.032	0.001	0.09	0.033	0.325	0.007	0.001	0.011	0.005
rs11556157	A	KIRGVINQL	0.255	0	0.015	0.002	0.024	0.033	0.202	0.007	0.001	0.011	0.005
rs11557236	G	TLLEDGTFKV	19.604	0.003	0.009	0.005	0.001	0.018	3.574	0.003	0.017	0	2
rs11557236	A	ILLEDGTFKV	20.769	0.002	0.012	0.005	0.002	0.006	153.25	0.002	0.015	0	2
rs12828016	T	TLSPEIITV	3.28	0.001	0.012	0.007	0.003	0	0.02	0.298	0.001	0.025	0.007
rs12828016	T	RTLSPEIITV	1.522	0	0.042	0.051	0	0	0.088	0	0	0	1
rs12828016	T	RTLSPEIITV	1.522	0	0.042	0.051	0	0	0.088	0	0	0	1
rs13204	G	KTDKTLVLL	0.747	0.047	0.013	0.033	0.036	0.018	0.001	0	0.001	0.111	0
rs17845226	C	ALSGHLETV	7.23	0	0.01	0.004	0.001	0.009	0.668	0.14	0.008	0.028	0.001
rs1801284	A	VLHDDLLEA	12.104	0.002	0.015	0.011	0.002	0.002	0.234	0.018	0.04	0.002	0.001
rs1805098	G	MMYKDILLL	10.193	0.012	0.263	0.113	1.619	0.017	4.195	0.07	0.025	0.057	0.004
rs2073498	C	SQAEIEQKI	0.155	0	0.002	0.003	0.466	0.005	0.026	0.282	0.003	0.051	0.008
rs2166807	T	QLLNSVLTL	3.539	0	0.031	0.01	0.31	0.008	2.025	0.011	0.008	0.011	0.047
rs2173904	C	RTLDKVLEV	3.268	0.002	0.038	0.067	0.002	0.038	0.108	0.001	0.002	0.006	0.001
rs2230194	G	ILSEVERNL	0.256	0.001	0.01	0.002	0.029	0.009	0.041	0.005	0.001	0.013	0.001
rs2273137	A	VIAEILRGV	1.928	0.003	0.005	0.001	0	0.02	0.081	0.051	0.003	0.01	0.002
rs2274217	T	FLSSANEHL	2.21	0.006	0.001	0.001	0.086	0.001	2.283	0.013	0.005	0.014	0.033
rs2275660	C	FLQAKQIAL	4.105	0.001	0.016	0.002	0.047	0.035	7.199	0.005	0.004	0.002	0.025
rs2298668	G	FMWDVAEDL	11.489	0.002	0.003	0.001	0.011	0.007	0.19	0.001	0.141	0.015	0.01
rs2306590	G	RLLEAIIRL	7.993	0	0.074	0.012	0.085	0.025	0.226	0.007	0.002	0.12	0.001
rs2551949	G	AMLERQFTV	23.73	0	0.039	0.017	0.014	0.02	0.771	0.06	0.001	0.002	0.009
rs2740348	G	RQPDLVLRL	1.426	0	0.016	0.017	0.252	0.013	0.029	0.006	0.002	0.005	0
rs299284	C	KILEKEIRV	1.223	0	0.03	0.012	0	0.009	0.066	0.155	0	0.001	0
rs299295	T	SLQEKVAKA	2.116	0	0.012	0.006	0.005	0.008	2.788	0.002	0	0.001	0.002
rs4236176	A	SLDDHVVAV	16.384	0	0.019	0.02	0	0.024	0.12	0.091	0.017	0.064	0.001
rs4823054	C	RLAPTLSQL	2.939	0.001	0.049	0.009	0.464	0.159	0.392	0.026	0.011	0.032	0
rs61739531	C	YIGEVLVSV	13.303	0.003	0.004	0.006	0	0.005	0.419	0.56	0.006	0.016	0.001
rs61745599	C	RLLQEQHQL	1.597	0	0.027	0.006	0.269	0.011	0.361	0.004	0.004	0.012	0.003
rs743582	G	SQVQVPLEA	0.611	0	0.003	0.012	0.002	0.01	0.134	0.024	0.037	0.001	0.007
rs7675987	A	GLSPLLQKI	1.274	0.002	0.013	0.002	0.073	0	0.102	0.079	0	0.018	0.016
rs892028	A	KLAENIDAQL	1.211	0.02	0.005	0.001	0.012	0.017	14.131	0.006	0.001	0.041	2
rs9051	G	HLEEQIAKV	0.959	0.009	0.006	0	0	0.001	0.177	0.008	0.006	0.01	0
rs9051	C	HLEEQIPKV	0.992	0.007	0.005	0	0	0	0.064	0.007	0.006	0.005	0
rs9876490	C	GLYTYWSAGA	10.843	0.016	0.234	0.01	0.002	0.348	0.035	0.004	0	0.002	1
*Results are based on the PromPDD algorithm developed by S. Zhang et al. (doi.org/10.1016/j.jim.2019.112685). Cell values >1.0 indicate promiscuous binding.

## Sheet: Suppl Table S9
Table S9. Predicted HLA-binding of Nonamers Derived from Source Peptides that Produce Reported HLA-A*02:01 Minor Histocompatibility Antigens
rsID	Allele Tested	HLA	Source Peptide†	Predicted Peptide*	Elution Score	Binding Percentile Rank	Affinity (nM)
rs10004	G	HLA-B*07:02	LVFPATVLFRGGPRG[L]LAVAQDLTEDEETV	GPRGLLAVA	0.623025	0.143	39.36
rs10004	A	HLA-B*07:02	LVFPATVLFRGGPRG[S]LAVAQDLTEDEETV	GPRGSLAVA	0.724666	0.097	25.56
rs1048719	G	HLA-A*11:01	LMQAPLLIALGLLLA[A]PAQAHLKKPSQLSS	AAPAQAHLK	0.469432	0.801	155.61
rs10805890	A	HLA-B*15:01	STIIDSPRFSHRGIL[I]DTSRHYLPVKIILK	ILIDTSRHY	0.956292	0.146	27.27
rs1129495	T	HLA-A*03:01	WSSMGQETVEKFRQR[S]LAPCKLETVGWQLN	RQRSLAPCK	0.551832	0.437	119.74
rs11556157	T	HLA-B*07:02	ASLMFTSKSEALLLK[I]RGVINQLAFGIDKS	KIRGVINQL	0.658912	0.479	192.48
rs11557236	G	HLA-A*03:01	VVFGGTGAQGGSVAR[T]LLEDGTFKVRVVTR	TLLEDGTFK	0.501601	0.756	257.02
rs11557236	G	HLA-A*11:01	VVFGGTGAQGGSVAR[T]LLEDGTFKVRVVTR	TLLEDGTFK	0.533712	0.461	78.8
rs13204	G	HLA-A*03:01	PTFNVTVTKTDKTLV[L]LMGKEGVHGGLINK	KTLVLLMGK	0.849717	0.061	20.82
rs13204	G	HLA-A*11:01	PTFNVTVTKTDKTLV[L]LMGKEGVHGGLINK	KTLVLLMGK	0.826749	0.025	9.38
rs17845226	C	HLA-B*40:01	LASALKSALSGHLET[V]ILGLLKTPAQYDAS	LETVILGLL	0.465744	0.103	32.49
rs1805098	G	HLA-A*03:01	HAGEHLLLGATKRSM[M]YKDILLLGNNYVIH	ATKRSMMYK	0.943567	0.026	11.35
rs1805098	G	HLA-A*11:01	HAGEHLLLGATKRSM[M]YKDILLLGNNYVIH	ATKRSMMYK	0.932257	0.014	6.53
rs1805098	G	HLA-B*08:01	HAGEHLLLGATKRSM[M]YKDILLLGNNYVIH	SMMYKDILL	0.37169	0.119	80.99
rs2228220	G	HLA-B*07:02	QFQNALGCNPSLPKH[S]VTIRSDQQHKNIQL	NPSLPKHSV	0.881885	0.336	113.73
rs2230194	G	HLA-B*40:01	LRGASKEILSEVERN[L]QDAMQVCRNVLLDP	VERNLQDAM	0.595494	0.469	276.46
rs2273137	A	HLA-B*15:01	EELGYNCQTGGVIAE[I]LRGVRLHFHNLVKG	ILRGVRLHF	0.762414	0.291	53.16
rs2273137	A	HLA-B*40:01	EELGYNCQTGGVIAE[I]LRGVRLHFHNLVKG	AEILRGVRL	0.947829	0.114	35.49
rs2273137	A	HLA-B*44:02	EELGYNCQTGGVIAE[I]LRGVRLHFHNLVKG	AEILRGVRL	0.836019	0.187	187.67
rs2275660	C	HLA-B*08:01	SSSMEGVTFLQAKQI[A]LHALSLVGEKQKVN	FLQAKQIAL	0.946176	0.02	17.88
rs2275660	C	HLA-B*08:01	SSSMEGVTFLQAKQI[A]LHALSLVGEKQKVN	QIALHALSL	0.548882	0.429	321.23
rs2287174	T	HLA-B*40:01	FAIQQSLLESSRSQE[L]SGPASNGGISQTNT	LESSRSQEL	0.86902	0.235	88.08
rs2298668	G	HLA-B*40:01	IWFCNNTGFMWDVAE[D]LKAMLVFAEHRYYG	AEDLKAMLV	0.578653	0.481	292.08
rs2306590	G	HLA-B*08:01	STSPLQTRLLEAIIR[L]WPLGLVLANTAMGV	EAIIRLWPL	0.662487	0.03	22.38
rs2551949	G	HLA-B*08:01	YERDNNFLAMLERQF[T]VRKVHYDPEKDVHI	AMLERQFTV	0.456541	0.497	382.67
rs27044	C	HLA-B*08:01	TWTDEGSVSERMLRS[E]LLLLACVHNYQPCV	ERMLRSELL	0.334493	0.437	327.7
rs27044	C	HLA-B*40:01	TWTDEGSVSERMLRS[E]LLLLACVHNYQPCV	SERMLRSEL	0.612747	0.44	242.44
rs299284	C	HLA-B*40:01	SQKNDKDLKILEKEI[R]VLLQERGAQDRRIQ	LEKEIRVLL	0.885341	0.196	71.01
rs299295	T	HLA-A*11:01	EIEDLKLENSSLQEK[V]AKAGKNAEDVQHQI	SSLQEKVAK	0.780526	0.335	55.36
rs4823054	C	HLA-B*15:01	YHYDPEQVINNILEE[R]LAPTLSQLDRNLDR	RLAPTLSQL	0.565238	1.033	227.86
rs4823054	C	HLA-B*40:01	YHYDPEQVINNILEE[R]LAPTLSQLDRNLDR	LEERLAPTL	0.900862	0.064	21.42
rs61739531	C	HLA-B*35:01	EKGRIYTYIGEVLVS[V]NPYQELPLYGPEAI	EVLVSVNPY	0.480597	0.314	129.33
rs7675987	A	HLA-A*03:01	KVKKALAQVFCEESG[L]SPLLQKITDWDSSI	SGLSPLLQK	0.720621	0.941	356.38
rs7675987	A	HLA-A*11:01	KVKKALAQVFCEESG[L]SPLLQKITDWDSSI	SGLSPLLQK	0.850453	0.32	52.54
rs7675987	A	HLA-B*40:01	KVKKALAQVFCEESG[L]SPLLQKITDWDSSI	EESGLSPLL	0.911794	0.14	45.01
rs7675987	A	HLA-B*44:02	KVKKALAQVFCEESG[L]SPLLQKITDWDSSI	EESGLSPLL	0.76789	0.276	291.97
rs887515	C	HLA-B*07:02	QRPQEVPAEALAPAP[A]EVPAPAPAAASASG	APAPAEVPA	0.547286	0.392	142.15
rs887515	C	HLA-B*07:02	QRPQEVPAEALAPAP[A]EVPAPAPAAASASG	APAEVPAPA	0.62572	0.233	71.86
rs9051	G	HLA-B*15:01	ATHVGSVEKHLEEQI[A]KVDREYEECMSEDL	QIAKVDREY	0.758182	1.008	220.2
*Binding predictions are based on NetMHCpan4.1. †Brackets identify the variant amino acid.

## Sheet: Suppl Table S10
Table S10. MHC-agnostic Discoveries Associated with Outcomes
rsID	Chr	Position	Allele Tested	Coding	Phenotype	IGS	Number	Events	Recipient Mismatch	Beta	SE	P-value	HR	LB	UB	Expected
rs2294629	1	19943823	C	YES	agvhd2b	1	639	253	0.0516432	-1.73678	0.580852	3.9553e-05	0.176086	0.056402	0.54974	NO
rs10916834	1	20949941	A	NO	cgvhd	118	1011	458	0.142433	0.569469	0.120134	8.0529e-06	1.76733	1.39655	2.23654	YES
rs4704	1	20982631	G	NO	cgvhd	2	1008	458	0.142857	0.586489	0.119066	3.60198e-06	1.79767	1.4235	2.27018	YES
rs2272935	1	24785393	T	YES	relapse	120	747	252	0.153949	0.523157	0.150592	0.000952007	1.68735	1.25608	2.26669	NO
rs13376679	1	47726087	T	YES	agvhd3	3	965	167	0.0621762	0.951719	0.228901	0.00021437	2.59016	1.6538	4.05668	YES
rs77544356	1	54605318	TGGG	NO	agvhd2b	4	389	160	0.0822622	1.15825	0.219034	3.56674e-06	3.18437	2.0729	4.89179	YES
rs3766465	1	54606804	C	YES	agvhd2b	121	1101	449	0.10445	0.490583	0.136017	0.000673107	1.63327	1.25106	2.13225	YES
rs34046093	1	58121562	T	NO	agvhd2	5	975	618	0.0748718	-0.817983	0.20048	3.42387e-06	0.441321	0.297922	0.653742	NO
rs6696766	1	58124551	C	NO	agvhd2	5	977	620	0.0747185	-0.819309	0.200466	3.27654e-06	0.440736	0.297535	0.652858	NO
rs4912273	1	58126562	C	NO	agvhd2	5	978	620	0.0746421	-0.817258	0.200465	3.49214e-06	0.441641	0.298147	0.654197	NO
rs61769639	1	58127654	C	NO	agvhd2	5	978	620	0.0756646	-0.838642	0.200471	1.77678e-06	0.432297	0.291835	0.640365	NO
rs4244008	1	58128897	C	NO	agvhd2	5	979	620	0.0755873	-0.836589	0.20047	1.89758e-06	0.433186	0.292436	0.641679	NO
rs4244009	1	58128965	C	NO	agvhd2	5	980	620	0.0744898	-0.813173	0.200463	3.96245e-06	0.443449	0.299368	0.656872	NO
rs4244011	1	58129636	G	NO	agvhd2	5	980	620	0.0755102	-0.834541	0.200469	2.02582e-06	0.434074	0.293036	0.642993	NO
rs4244012	1	58129954	A	NO	agvhd2	5	978	620	0.0746421	-0.817258	0.200465	3.49214e-06	0.441641	0.298147	0.654197	NO
rs4379695	1	58130335	C	NO	agvhd2	5	973	617	0.0750257	-0.816587	0.200486	3.57995e-06	0.441937	0.298335	0.654663	NO
rs4912274	1	58131026	G	NO	agvhd2	5	973	617	0.0750257	-0.816587	0.200486	3.57995e-06	0.441937	0.298335	0.654663	NO
rs56042942	1	58131514	T	NO	agvhd2	5	975	617	0.0758974	-0.833866	0.20049	2.07867e-06	0.434367	0.293222	0.643453	NO
rs11577122	1	58132000	C	NO	agvhd2	5	972	617	0.0751029	-0.818646	0.200487	3.35836e-06	0.441028	0.297721	0.653318	NO
rs56193852	1	58132405	A	NO	agvhd2	5	972	617	0.0751029	-0.818646	0.200487	3.35836e-06	0.441028	0.297721	0.653318	NO
rs58554598	1	58132790	G	NO	agvhd2	5	974	617	0.0749487	-0.814533	0.200485	3.81474e-06	0.442846	0.298949	0.656007	NO
rs4076378	1	58134104	A	NO	agvhd2	5	973	617	0.0750257	-0.816587	0.200486	3.57995e-06	0.441937	0.298335	0.654663	NO
rs7526173	1	58136781	G	NO	agvhd2	5	963	611	0.0747664	-0.846135	0.204336	2.175e-06	0.42907	0.287471	0.640417	NO
rs56359955	1	146565981	A	NO	agvhd2b	6	1056	432	0.13447	0.637495	0.122277	1.09408e-06	1.89174	1.48859	2.40406	YES
rs150837924	1	146576897	G	NO	agvhd2b	7	1076	438	0.121747	0.601683	0.126298	8.33154e-06	1.82519	1.42495	2.33784	YES
rs17355419	1	146581676	C	NO	agvhd2b	7	1073	438	0.125815	0.596525	0.125012	7.83194e-06	1.8158	1.4212	2.31996	YES
rs72706428	1	146581801	A	NO	agvhd2b	7	1073	438	0.125815	0.596525	0.125012	7.83194e-06	1.8158	1.4212	2.31996	YES
rs61838944	1	146581857	T	NO	agvhd2b	7	1073	438	0.125815	0.596525	0.125012	7.83194e-06	1.8158	1.4212	2.31996	YES
rs373921616	1	146582208	A	NO	agvhd2b	7	1074	438	0.125698	0.597695	0.125012	7.53768e-06	1.81792	1.42286	2.32267	YES
rs61838945	1	146583059	T	NO	agvhd2b	7	1073	438	0.125815	0.596321	0.125012	7.884e-06	1.81543	1.42091	2.31948	YES
rs56864370	1	146583429	G	NO	agvhd3	7	1068	189	0.128277	0.831636	0.172182	8.16581e-06	2.29707	1.63912	3.21914	YES
rs6700783	1	146583569	T	NO	agvhd2b	7	1074	438	0.125698	0.597695	0.125012	7.53768e-06	1.81792	1.42286	2.32267	YES
rs76757751	1	146584337	A	NO	agvhd2b	7	1074	438	0.125698	0.597695	0.125012	7.53768e-06	1.81792	1.42286	2.32267	YES
rs4950371	1	146585825	A	NO	agvhd2b	7	1079	440	0.121409	0.597271	0.126236	9.53042e-06	1.81715	1.41885	2.32727	YES
rs7515160	1	146592296	T	NO	agvhd2b	7	1071	439	0.126984	0.628072	0.123155	1.88205e-06	1.87399	1.4721	2.38561	YES
rs7515160	1	146592296	T	NO	agvhd3	7	1071	190	0.126984	0.858415	0.170691	3.54441e-06	2.35942	1.68853	3.29685	YES
rs17359629	1	146593119	A	NO	agvhd2b	7	1070	439	0.126168	0.61682	0.12374	3.13121e-06	1.85303	1.45396	2.36163	YES
rs17359629	1	146593119	A	NO	agvhd3	7	1070	190	0.126168	0.867639	0.170693	2.84176e-06	2.38128	1.70417	3.32742	YES
rs2083720	1	146593878	T	NO	agvhd2b	7	1077	441	0.123491	0.594057	0.124897	8.37106e-06	1.81132	1.41802	2.31372	YES
rs72706441	1	146594183	T	NO	agvhd2b	7	1077	441	0.123491	0.594057	0.124897	8.37106e-06	1.81132	1.41802	2.31372	YES
rs17355509	1	146594721	T	NO	agvhd2b	7	1077	441	0.122563	0.607278	0.124903	5.42252e-06	1.83543	1.43687	2.34454	YES
rs78477491	1	146594895	A	NO	agvhd2b	7	1077	441	0.123491	0.594057	0.124897	8.37106e-06	1.81132	1.41802	2.31372	YES
rs200844612	1	146595040	CA	NO	agvhd2b	7	713	285	0.124825	0.742009	0.150294	5.0092e-06	2.10015	1.56429	2.81957	YES
rs140003703	1	146598683	A	NO	agvhd2b	7	1074	440	0.122905	0.608489	0.124934	5.22941e-06	1.83765	1.43852	2.34752	YES
rs1822309	1	146601485	A	NO	agvhd3	7	1072	191	0.126866	0.822869	0.171897	9.75851e-06	2.27702	1.62572	3.18926	YES
rs35339932	1	146619170	T	NO	agvhd2b	7	1078	442	0.122449	0.604945	0.124871	5.83523e-06	1.83115	1.43361	2.33893	YES
rs4950379	1	146637585	T	NO	agvhd2b	7	1053	426	0.121557	0.664391	0.126043	9.44105e-07	1.94331	1.51793	2.48789	YES
rs4950379	1	146637585	T	NO	agvhd3	7	1053	187	0.121557	0.845341	0.175297	9.02677e-06	2.32877	1.65162	3.28354	YES
rs10579069	1	146637944	C	NO	agvhd2b	7	1055	426	0.120379	0.617063	0.127321	5.96208e-06	1.85348	1.44414	2.37884	YES
rs3766522	1	146641686	T	NO	agvhd2b	7	1079	441	0.126969	0.609636	0.123082	3.53222e-06	1.83976	1.44541	2.3417	YES
rs4950384	1	146648889	C	NO	agvhd2b	7	1082	443	0.126617	0.606479	0.123018	3.90284e-06	1.83396	1.44104	2.33402	YES
rs56080828	1	146655026	A	NO	agvhd2b	7	1084	443	0.123616	0.648242	0.123039	9.05749e-07	1.91218	1.50243	2.43367	YES
rs56080828	1	146655026	A	NO	agvhd3	7	1084	192	0.123616	0.84431	0.171763	5.89293e-06	2.32637	1.66139	3.25752	YES
rs11387382	1	146658041	GA	NO	agvhd2b	7	1084	443	0.123616	0.648242	0.123039	9.05749e-07	1.91218	1.50243	2.43367	YES
rs11387382	1	146658041	GA	NO	agvhd3	7	1084	192	0.123616	0.84431	0.171763	5.89293e-06	2.32637	1.66139	3.25752	YES
rs376907843	1	146663114	G	NO	agvhd2b	7	1082	443	0.126617	0.606479	0.123018	3.90284e-06	1.83396	1.44104	2.33402	YES
rs149166812	1	146666510	A	NO	agvhd2b	7	1081	442	0.123959	0.648601	0.12307	8.98056e-07	1.91286	1.50288	2.43469	YES
rs149166812	1	146666510	A	NO	agvhd3	7	1081	191	0.123959	0.849099	0.171897	5.32895e-06	2.33754	1.66893	3.27402	YES
rs76315499	1	146670819	A	NO	agvhd2b	7	1081	442	0.124884	0.635439	0.123063	1.43375e-06	1.88785	1.48325	2.40282	YES
rs76315499	1	146670819	A	NO	agvhd3	7	1081	191	0.124884	0.838643	0.171895	6.79111e-06	2.31323	1.65157	3.23995	YES
rs17159924	1	146671044	G	NO	agvhd2b	7	1080	442	0.126852	0.608156	0.123049	3.69993e-06	1.83704	1.44337	2.33808	YES
rs28381210	1	146673507	A	NO	agvhd2b	7	1081	442	0.124884	0.635439	0.123063	1.43375e-06	1.88785	1.48325	2.40282	YES
rs28381210	1	146673507	A	NO	agvhd3	7	1081	191	0.124884	0.838643	0.171895	6.79111e-06	2.31323	1.65157	3.23995	YES
rs3766520	1	146686228	T	NO	agvhd2b	7	1082	442	0.123845	0.649963	0.12307	8.55243e-07	1.91547	1.50493	2.43801	YES
rs3766520	1	146686228	T	NO	agvhd3	7	1082	191	0.123845	0.850285	0.171897	5.18372e-06	2.34031	1.67091	3.2779	YES
rs3766519	1	146686372	T	NO	agvhd2b	7	1079	440	0.124189	0.654069	0.123135	7.44626e-07	1.92335	1.51093	2.44835	YES
rs3766519	1	146686372	T	NO	agvhd3	7	1079	191	0.124189	0.847065	0.171897	5.58759e-06	2.33279	1.66553	3.26736	YES
rs4950389	1	146704809	A	NO	agvhd2b	7	1078	442	0.124304	0.625197	0.123656	2.32111e-06	1.86861	1.46643	2.3811	YES
rs4950389	1	146704809	A	NO	agvhd3	7	1078	191	0.124304	0.844462	0.171898	5.93626e-06	2.32673	1.6612	3.25887	YES
rs4593887	1	146705892	C	NO	agvhd2b	7	1077	441	0.12442	0.626374	0.123687	2.23767e-06	1.87082	1.46807	2.38405	YES
rs4593887	1	146705892	C	NO	agvhd3	7	1077	190	0.12442	0.849858	0.172034	5.29396e-06	2.33931	1.66975	3.27738	YES
rs72691004	1	146705955	A	NO	agvhd2b	7	1073	440	0.123952	0.636432	0.123723	1.58424e-06	1.88973	1.48281	2.40832	YES
rs72691004	1	146705955	A	NO	agvhd3	7	1073	189	0.123952	0.861817	0.172172	4.04745e-06	2.36746	1.68938	3.31771	YES
rs79810882	1	146707223	T	NO	agvhd2b	7	1080	442	0.124074	0.653134	0.123078	7.63847e-07	1.92155	1.50969	2.44579	YES
rs79810882	1	146707223	T	NO	agvhd3	7	1080	191	0.124074	0.883169	0.170569	1.93071e-06	2.41855	1.73127	3.37868	YES
rs11239954	1	146717699	T	NO	agvhd3	7	1069	192	0.130028	0.81683	0.17042	9.21976e-06	2.26331	1.62062	3.16089	YES
rs76327075	1	146717973	T	NO	agvhd3	7	1070	192	0.129907	0.818039	0.17042	8.96527e-06	2.26605	1.62258	3.16471	YES
rs11239958	1	146719108	A	NO	agvhd3	7	1070	192	0.129907	0.818039	0.17042	8.96527e-06	2.26605	1.62258	3.16471	YES
rs17356233	1	146740502	G	YES	agvhd2b	7	1082	443	0.122921	0.569181	0.126128	2.2816e-05	1.76682	1.37985	2.26232	YES
rs17356233	1	146740502	G	YES	agvhd3	7	1082	193	0.122921	0.789804	0.174499	2.86719e-05	2.20296	1.56484	3.1013	YES
rs4950317	1	146782112	T	NO	agvhd2b	7	1077	441	0.123491	0.594019	0.125546	9.3981e-06	1.81125	1.41616	2.31657	YES
rs7514890	1	146815928	G	NO	agvhd3	7	1076	192	0.124535	0.833133	0.171752	7.62388e-06	2.30052	1.64296	3.22124	YES
rs4950415	1	146822702	C	NO	agvhd3	7	1061	190	0.123468	0.830897	0.173421	9.93024e-06	2.29538	1.63394	3.22458	YES
rs141151817	1	146877363	G	NO	agvhd2b	8	719	283	0.109875	0.807739	0.156174	2.22101e-06	2.24283	1.65143	3.04603	YES
rs7514457	1	152190720	C	YES	relapse	122	1047	362	0.111748	-0.6386	0.207322	0.000722455	0.528031	0.351709	0.792749	YES
rs3126072	1	152279729	T	YES	relapse	122	1074	368	0.103352	-0.647221	0.215389	0.000938489	0.523499	0.34322	0.79847	YES
rs3126074	1	152279841	C	YES	relapse	122	1085	372	0.102304	-0.650121	0.215313	0.000879702	0.521983	0.342277	0.796038	YES
rs2011331	1	152286002	C	YES	relapse	122	1086	372	0.10221	-0.649913	0.215313	0.000883406	0.522091	0.342348	0.796204	YES
rs6661601	1	153233510	A	YES	agvhd3	123	964	168	0.0778008	0.7981	0.21682	0.000808643	2.22132	1.45228	3.3976	YES
rs857703	1	158687224	A	YES	relapse	124	1043	360	0.165868	-0.511714	0.16431	0.000892826	0.599467	0.434412	0.827235	YES
rs16841001	1	158725080	T	YES	relapse	9	1088	375	0.111213	-0.650459	0.199837	0.000349147	0.521806	0.352699	0.771995	YES
rs1041064	1	160320356	A	NO	agvhd3	125	670	103	0.138806	1.05637	0.217014	7.91275e-06	2.87592	1.87953	4.40051	YES
rs1041065	1	160320359	T	NO	agvhd3	125	669	103	0.139013	1.05446	0.217014	8.1874e-06	2.87043	1.87595	4.39211	YES
rs7537366	1	161955505	T	NO	agvhd2	10	753	465	0.111554	0.672369	0.133559	3.31312e-06	1.95887	1.50771	2.54504	YES
rs10918374	1	161955775	A	NO	agvhd2	10	754	466	0.111406	0.671936	0.133532	3.3472e-06	1.95802	1.50714	2.5438	YES
rs10800197	1	161956636	C	NO	agvhd2	10	754	466	0.111406	0.683188	0.133523	2.35745e-06	1.98018	1.52422	2.57254	YES
rs10494362	1	161957719	G	NO	agvhd2	10	755	466	0.113907	0.698332	0.131927	1.06718e-06	2.0104	1.55233	2.60364	YES
rs6692219	1	179989584	C	YES	agvhd2	11	1110	705	0.0396396	-0.821072	0.245621	0.000126693	0.43996	0.271854	0.712016	NO
rs10921863	1	189331051	A	NO	agvhd2b	12	1005	411	0.132338	-0.795061	0.18969	2.59298e-06	0.451554	0.311345	0.654903	NO
rs11807347	1	189331419	A	NO	agvhd2b	12	1004	411	0.131474	-0.786026	0.189689	3.46331e-06	0.455652	0.314171	0.660845	NO
rs1764565	1	189332914	C	NO	agvhd2b	12	1005	411	0.132338	-0.795061	0.18969	2.59298e-06	0.451554	0.311345	0.654903	NO
rs1764564	1	189332918	A	NO	agvhd2b	126	1002	411	0.129741	-0.767708	0.189687	6.15029e-06	0.464075	0.319981	0.673059	NO
rs6667196	1	189335678	T	NO	agvhd2b	12	1009	414	0.132805	-0.809572	0.189638	1.59671e-06	0.445049	0.306891	0.645402	NO
rs1572477	1	189338424	A	NO	agvhd2b	12	1007	414	0.133069	-0.812769	0.189639	1.43643e-06	0.443628	0.305911	0.643343	NO
rs1415144	1	189344087	T	NO	agvhd2b	12	1012	414	0.132411	-0.804797	0.189636	1.8682e-06	0.447179	0.308361	0.648489	NO
rs10801444	1	189345843	A	NO	agvhd2b	12	1013	415	0.13228	-0.806986	0.189619	1.73207e-06	0.446201	0.307697	0.647049	NO
rs2152731	1	189348462	T	NO	agvhd2b	12	1013	415	0.133268	-0.817449	0.18962	1.22401e-06	0.441557	0.304494	0.640316	NO
rs10921915	1	189354904	A	NO	agvhd2b	12	1014	417	0.13215	-0.81252	0.189584	1.4317e-06	0.443739	0.30602	0.643435	NO
rs10921916	1	189355161	G	NO	agvhd2b	12	1014	417	0.13215	-0.81252	0.189584	1.4317e-06	0.443739	0.30602	0.643435	NO
rs1764566	1	189364217	A	NO	agvhd2b	12	1015	417	0.13399	-0.833796	0.189584	6.97493e-07	0.434397	0.299578	0.62989	NO
rs1764567	1	189368446	C	NO	agvhd2b	12	1015	417	0.133005	-0.823425	0.189583	9.92928e-07	0.438926	0.302702	0.636454	NO
rs5779475	1	189370242	A	NO	agvhd2b	12	994	407	0.132797	-0.88925	0.195909	2.35123e-07	0.410964	0.279926	0.603343	NO
rs1340779	1	189371974	T	NO	agvhd2b	12	1015	417	0.133005	-0.823425	0.189583	9.92928e-07	0.438926	0.302702	0.636454	NO
rs2184832	1	189372746	A	NO	agvhd2b	12	1015	417	0.133005	-0.823425	0.189583	9.92928e-07	0.438926	0.302702	0.636454	NO
rs1171947	1	189375122	A	NO	agvhd2b	12	1021	418	0.132223	-0.817432	0.189564	1.20982e-06	0.441564	0.304533	0.640256	NO
rs1171946	1	189375651	A	NO	agvhd2b	12	1002	410	0.131737	-0.868015	0.195854	4.84155e-07	0.419784	0.285964	0.616226	NO
rs200231310	1	189376141	A	NO	agvhd2b	12	997	408	0.126379	-0.902801	0.202755	3.55013e-07	0.405432	0.272477	0.603263	NO
rs1148603	1	189377826	C	NO	agvhd2b	12	1021	418	0.132223	-0.817432	0.189564	1.20982e-06	0.441564	0.304533	0.640256	NO
rs1148604	1	189378725	A	NO	agvhd2b	12	1021	418	0.132223	-0.817432	0.189564	1.20982e-06	0.441564	0.304533	0.640256	NO
rs1171945	1	189379583	T	NO	agvhd2b	12	1021	418	0.132223	-0.817432	0.189564	1.20982e-06	0.441564	0.304533	0.640256	NO
rs1171944	1	189380232	T	NO	agvhd2b	12	1021	418	0.132223	-0.817432	0.189564	1.20982e-06	0.441564	0.304533	0.640256	NO
rs7537113	1	189381299	A	NO	agvhd2b	12	1021	418	0.132223	-0.817432	0.189564	1.20982e-06	0.441564	0.304533	0.640256	NO
rs10801510	1	189382464	A	NO	agvhd2b	12	1021	418	0.132223	-0.817432	0.189564	1.20982e-06	0.441564	0.304533	0.640256	NO
rs7539038	1	189383257	C	NO	agvhd2b	12	1021	418	0.133203	-0.827788	0.189565	8.52912e-07	0.437015	0.301394	0.633662	NO
rs7543574	1	189383411	A	NO	agvhd2b	12	1021	418	0.132223	-0.817432	0.189564	1.20982e-06	0.441564	0.304533	0.640256	NO
rs1578361	1	189384609	T	NO	agvhd2b	12	1018	418	0.131631	-0.811719	0.189563	1.46387e-06	0.444094	0.306278	0.643924	NO
rs1177712	1	189387392	A	NO	agvhd2b	12	1009	411	0.132805	-0.80021	0.189687	2.1932e-06	0.449235	0.309748	0.651536	NO
rs1148605	1	189389108	G	NO	agvhd2b	12	1019	418	0.132483	-0.820584	0.189564	1.08842e-06	0.440174	0.303574	0.638242	NO
rs1148606	1	189389416	C	NO	agvhd2b	12	1023	418	0.130987	-0.803866	0.189561	1.89645e-06	0.447595	0.308693	0.648998	NO
rs66501167	1	189393675	AT	NO	agvhd2b	12	1010	416	0.130693	-0.796576	0.189597	2.42337e-06	0.45087	0.31093	0.653793	NO
rs6692554	1	189393744	G	NO	agvhd2b	12	1019	417	0.131501	-0.806904	0.18958	1.7227e-06	0.446237	0.307746	0.647053	NO
rs816792	1	189402210	C	NO	agvhd2b	12	1018	418	0.130648	-0.801351	0.189562	2.05949e-06	0.448722	0.30947	0.650633	NO
rs816791	1	189402226	C	NO	agvhd2b	12	1018	418	0.130648	-0.801351	0.189562	2.05949e-06	0.448722	0.30947	0.650633	NO
rs816790	1	189402493	G	NO	agvhd2b	12	1018	418	0.130648	-0.801351	0.189562	2.05949e-06	0.448722	0.30947	0.650633	NO
rs816788	1	189404141	C	NO	agvhd2b	12	709	281	0.132581	-0.972896	0.243709	3.97764e-06	0.377987	0.234438	0.609433	NO
rs1704589	1	189407527	C	NO	agvhd2b	12	1018	417	0.130648	-0.79819	0.189579	2.29109e-06	0.450143	0.31044	0.652715	NO
rs10779574	1	212354682	A	NO	agvhd2b	13	707	277	0.108911	0.79089	0.157913	4.3799e-06	2.20536	1.61831	3.00537	YES
rs12039815	1	212355971	T	NO	agvhd2b	13	709	278	0.108604	0.787942	0.157851	4.69334e-06	2.19887	1.61374	2.99616	YES
rs68189250	1	212356732	TTTTTG	NO	agvhd2b	13	708	277	0.108757	0.792892	0.157915	4.16323e-06	2.20978	1.62154	3.0114	YES
rs10863952	1	212357145	G	NO	agvhd2b	13	708	277	0.108757	0.792892	0.157915	4.16323e-06	2.20978	1.62154	3.0114	YES
rs11119875	1	212357216	T	NO	agvhd2b	13	708	277	0.108757	0.792892	0.157915	4.16323e-06	2.20978	1.62154	3.0114	YES
rs11120047	1	213031948	G	YES	agvhd2b	46	992	413	0.128024	0.520609	0.128386	0.000127662	1.68305	1.30862	2.16462	YES
rs2275768	1	215741053	G	YES	agvhd3	127	1034	181	0.134429	0.641597	0.18084	0.000872962	1.89951	1.33263	2.70755	YES
rs2378607	1	222919895	T	YES	agvhd3	60	1030	177	0.136893	0.704736	0.179774	0.000250708	2.02331	1.42245	2.87799	YES
rs2378607	1	222919895	T	YES	gut	60	1028	96	0.135214	0.893907	0.232623	0.000384564	2.44466	1.54955	3.85684	YES
rs12028060	1	241871010	T	NO	agvhd2	128	713	443	0.126227	-0.697749	0.174034	9.80057e-06	0.497704	0.353859	0.700023	NO
rs6429315	1	241954253	C	NO	agvhd3	129	1024	178	0.149414	-1.2484	0.342106	9.26506e-06	0.286963	0.146764	0.56109	NO
rs1857238	1	241954386	C	NO	agvhd3	129	1024	178	0.149414	-1.2484	0.342106	9.26506e-06	0.286963	0.146764	0.56109	NO
rs6673963	1	241958977	T	NO	agvhd3	129	1017	173	0.153392	-1.24939	0.34237	9.42097e-06	0.286678	0.146542	0.560823	NO
rs61730407	1	247769752	G	YES	cgvhd	14	706	328	0.13881	-0.628814	0.189017	0.000294194	0.533224	0.368142	0.772332	NO
rs1556823	1	247803067	C	NO	agvhd2	15	771	477	0.0389105	-1.47139	0.411	3.13415e-06	0.229607	0.102597	0.513849	NO
rs28605419	1	247803297	T	NO	agvhd2	15	771	477	0.0389105	-1.47139	0.411	3.13415e-06	0.229607	0.102597	0.513849	NO
rs56096718	1	247835779	G	YES	agvhd2	15	778	480	0.033419	-1.27744	0.410961	9.65066e-05	0.27875	0.124566	0.623781	NO
rs3862187	1	247842581	C	NO	agvhd2	130	773	477	0.0375162	-1.42146	0.410992	8.18457e-06	0.241361	0.107851	0.540145	NO
rs112165742	1	247844822	A	NO	agvhd2	130	772	477	0.0375648	-1.42394	0.410993	7.8143e-06	0.240763	0.107583	0.538807	NO
rs114007148	2	4377703	G	NO	agvhd2	135	1059	667	0.0179415	1.28253	0.234401	4.97426e-06	3.60575	2.27755	5.70849	YES
rs7606054	2	13588318	T	NO	agvhd3	131	665	112	0.106767	-2.66335	1.00451	8.22886e-06	0.0697143	0.00973346	0.499317	NO
rs35858730	2	17998095	T	YES	agvhd2b	132	696	276	0.109195	-0.749102	0.250391	0.000819934	0.472791	0.289422	0.772336	NO
rs3099950	2	39109558	A	YES	cgvhd	155	752	345	0.0930851	0.62724	0.160158	0.000286986	1.87244	1.36797	2.56293	YES
rs11125895	2	62069358	T	YES	agvhd2	133	998	639	0.0340681	-0.835381	0.291482	0.000960645	0.433709	0.244954	0.767915	NO
rs3832159	2	69741753	CTGT	YES	agvhd2b	134	963	393	0.0830737	0.563859	0.152792	0.000582081	1.75744	1.30263	2.37105	YES
rs4853106	2	75341739	A	NO	relapse	244	906	311	0.0673289	-1.39894	0.382434	3.21534e-06	0.246859	0.116658	0.522375	YES
rs6886	2	85622059	C	YES	agvhd2	16	676	409	0.0872781	-0.645505	0.206558	0.000581371	0.524398	0.349812	0.786116	NO
rs6886	2	85622059	C	YES	agvhd2b	16	676	257	0.0872781	-0.938407	0.308244	0.000410482	0.391251	0.213832	0.715876	NO
rs6547619	2	85679990	A	NO	agvhd2	136	734	449	0.148501	-0.636969	0.154295	7.24409e-06	0.528893	0.390867	0.71566	NO
rs76887994	2	125467004	T	NO	agvhd2b	64	970	394	0.0381443	-1.89031	0.579608	3.23731e-06	0.151025	0.0484928	0.470352	NO
rs272128	2	131487673	A	YES	cgvhd	254	782	358	0.0575448	0.7308	0.188373	0.000433796	2.07674	1.43561	3.0042	YES
rs3770536	2	216838820	G	NO	relapse	283	961	318	0.0874089	-1.17367	0.306943	3.54819e-06	0.309229	0.169435	0.564358	YES
rs1344642	2	219555262	A	YES	cgvhd	137	1018	475	0.136542	-0.464034	0.149597	0.000979678	0.628742	0.468957	0.842971	NO
rs2108485	2	242021742	T	YES	agvhd2	17	1090	693	0.119266	0.406543	0.109669	0.000414642	1.50162	1.21118	1.86171	YES
rs62187374	2	242029426	A	YES	agvhd2	138	1113	706	0.0799641	0.454918	0.128549	0.000865991	1.57604	1.22502	2.02764	YES
rs62187374	2	242029426	A	YES	agvhd2b	138	1113	453	0.0799641	0.548621	0.150048	0.000656598	1.73086	1.28985	2.32266	YES
rs62187374	2	242029426	A	YES	agvhd3	138	1113	194	0.0799641	0.755092	0.207549	0.000894815	2.12781	1.41665	3.19596	YES
rs2286323	2	242036797	G	YES	agvhd2	18	1112	705	0.0818345	0.472299	0.126902	0.000471475	1.60368	1.25053	2.05655	YES
rs2286323	2	242036797	G	YES	agvhd2b	18	1112	453	0.0818345	0.574174	0.147521	0.000297161	1.77566	1.32981	2.37101	YES
rs1131293	2	242046785	C	YES	agvhd2	18	1098	698	0.0992714	0.441264	0.117104	0.000365104	1.55467	1.23583	1.95578	YES
rs3815305	2	242054403	A	YES	agvhd2	18	1096	695	0.0885036	0.477152	0.122451	0.000248519	1.61148	1.26763	2.0486	YES
rs61739702	2	242312572	A	YES	cgvhd	139	1121	518	0.0321142	0.776303	0.209496	0.000917912	2.17342	1.44151	3.27696	YES
rs4283565	3	5714159	C	NO	agvhd2	19	668	408	0.0793413	-1.09207	0.263267	7.36114e-07	0.335522	0.200274	0.562107	NO
rs2875056	3	5714186	T	NO	agvhd2	19	662	406	0.0785498	-1.07386	0.26329	1.21446e-06	0.341687	0.203944	0.572461	NO
rs2875057	3	5714429	A	NO	agvhd2	19	650	396	0.0692308	-1.19489	0.293393	6.81164e-07	0.302736	0.170343	0.538029	NO
rs4405904	3	5714453	A	NO	agvhd2	19	651	396	0.0691244	-1.19185	0.29339	7.36516e-07	0.303659	0.170863	0.539666	NO
rs4462955	3	5714461	T	NO	agvhd2	19	649	394	0.0708783	-1.11808	0.282267	1.94424e-06	0.326908	0.187999	0.568455	NO
rs11715588	3	5715036	C	NO	agvhd2	19	655	400	0.0793893	-1.08463	0.263384	9.23873e-07	0.338027	0.201722	0.566432	NO
rs11715593	3	5715096	C	NO	agvhd2	19	655	400	0.0793893	-1.08463	0.263384	9.23873e-07	0.338027	0.201722	0.566432	NO
rs11719711	3	5715178	A	NO	agvhd2	19	654	399	0.0795107	-1.08293	0.263397	9.7006e-07	0.338603	0.202061	0.567412	NO
rs9857078	3	5715205	C	NO	agvhd2	19	654	399	0.0795107	-1.08293	0.263397	9.7006e-07	0.338603	0.202061	0.567412	NO
rs9880654	3	5715305	T	NO	agvhd2	19	667	407	0.0824588	-0.974311	0.247931	4.469e-06	0.377452	0.232177	0.613628	NO
rs9818885	3	5715686	G	NO	agvhd2	19	668	408	0.0823353	-0.975777	0.247918	4.2916e-06	0.3769	0.231843	0.612714	NO
rs9818994	3	5715706	G	NO	agvhd2	19	668	408	0.0823353	-0.975777	0.247918	4.2916e-06	0.3769	0.231843	0.612714	NO
rs2060882	3	5715818	A	NO	agvhd2	19	666	408	0.0825826	-0.981705	0.247922	3.67394e-06	0.374672	0.23047	0.609097	NO
rs2060881	3	5716123	G	NO	agvhd2	140	665	407	0.081203	-0.952893	0.247925	7.75358e-06	0.385624	0.237206	0.626905	NO
rs2060880	3	5716146	A	NO	agvhd2	19	668	408	0.0823353	-0.975777	0.247918	4.2916e-06	0.3769	0.231843	0.612714	NO
rs6791910	3	5716365	T	NO	agvhd2	19	669	408	0.0822123	-0.972829	0.247916	4.63419e-06	0.378012	0.232528	0.614521	NO
rs6789351	3	5716539	A	NO	agvhd2	19	668	408	0.0823353	-0.975777	0.247918	4.2916e-06	0.3769	0.231843	0.612714	NO
rs6792307	3	5716779	T	NO	agvhd2	19	637	384	0.0847724	-1.00556	0.255559	3.8791e-06	0.365841	0.221695	0.60371	NO
rs373572	3	8955389	C	YES	gut	20	1065	105	0.138967	-1.4669	0.509821	0.000253701	0.230638	0.0849109	0.626469	NO
rs2280084	3	13395579	A	YES	gut	141	989	97	0.10819	-1.79261	0.714514	0.00056662	0.166525	0.0410462	0.675596	NO
rs61744388	3	41756965	T	YES	agvhd3	21	1090	188	0.112844	0.78644	0.183493	7.96263e-05	2.19557	1.53234	3.14586	YES
rs61744385	3	41756986	T	YES	agvhd3	21	1090	188	0.112844	0.78644	0.183493	7.96263e-05	2.19557	1.53234	3.14586	YES
rs17215589	3	41831203	T	YES	agvhd3	21	1103	194	0.0979148	0.766272	0.191134	0.000234882	2.15173	1.47942	3.12957	YES
rs3774372	3	41877414	C	YES	agvhd3	21	1095	193	0.112329	0.752692	0.182915	0.000145892	2.12271	1.48317	3.03802	YES
rs1052501	3	41925398	C	YES	agvhd3	21	1093	191	0.111619	0.78069	0.183143	8.70802e-05	2.18298	1.52459	3.12568	YES
rs35263917	3	41952852	C	YES	agvhd3	21	1103	194	0.0988214	0.753304	0.191132	0.000293114	2.12401	1.46036	3.08923	YES
rs1716975	3	41960006	T	YES	agvhd3	21	1085	190	0.114286	0.74244	0.185197	0.000213402	2.10106	1.46149	3.02051	YES
rs2272007	3	41996136	T	YES	agvhd3	21	1093	190	0.112534	0.783612	0.183268	8.29557e-05	2.18937	1.52868	3.13559	YES
rs1349018	3	59707096	T	NO	agvhd2b	142	1106	454	0.0632911	0.764553	0.154292	7.18058e-06	2.14803	1.58747	2.90655	YES
rs40610	3	64009508	C	YES	gut	143	753	70	0.146082	0.961219	0.260885	0.000631468	2.61488	1.56813	4.36036	YES
rs76566654	3	74629885	C	NO	cgvhd	22	1115	513	0.0286996	-1.69624	0.502098	3.70323e-06	0.183372	0.0685393	0.4906	NO
rs75544874	3	74632496	T	NO	cgvhd	22	1114	512	0.0287253	-1.69486	0.502101	3.79718e-06	0.183625	0.0686333	0.491281	NO
rs77290936	3	74633418	C	NO	cgvhd	22	1114	512	0.0287253	-1.69486	0.502101	3.79718e-06	0.183625	0.0686333	0.491281	NO
rs79159315	3	74635132	A	NO	cgvhd	22	1115	513	0.0286996	-1.69624	0.502098	3.70323e-06	0.183372	0.0685393	0.4906	NO
rs79366221	3	74650873	G	NO	cgvhd	22	1107	507	0.028907	-1.69146	0.502122	4.04542e-06	0.18425	0.0688642	0.492973	NO
rs34154810	3	86750175	C	NO	agvhd2	144	732	451	0.154372	-0.62548	0.150148	6.39108e-06	0.535005	0.398611	0.718069	NO
rs9878054	3	86750296	C	NO	agvhd2	144	732	451	0.154372	-0.62548	0.150148	6.39108e-06	0.535005	0.398611	0.718069	NO
rs58959728	3	86750611	A	NO	agvhd2	144	729	448	0.155007	-0.619707	0.150209	7.98879e-06	0.538102	0.40087	0.722313	NO
rs72258532	3	86751100	T	NO	agvhd2	144	732	451	0.154372	-0.62548	0.150148	6.39108e-06	0.535005	0.398611	0.718069	NO
rs34974956	3	86751648	A	NO	agvhd2	144	732	451	0.154372	-0.62548	0.150148	6.39108e-06	0.535005	0.398611	0.718069	NO
rs6549110	3	86752414	C	NO	agvhd2	144	732	451	0.154372	-0.62548	0.150148	6.39108e-06	0.535005	0.398611	0.718069	NO
rs77797071	3	86753268	A	NO	agvhd2	144	732	451	0.154372	-0.62548	0.150148	6.39108e-06	0.535005	0.398611	0.718069	NO
rs370183828	3	86754418	C	NO	agvhd2	144	731	450	0.154583	-0.624864	0.150169	6.56496e-06	0.535334	0.39884	0.718541	NO
rs2324786	3	86756047	A	NO	agvhd2	144	731	450	0.154583	-0.624864	0.150169	6.56496e-06	0.535334	0.39884	0.718541	NO
rs1437051	3	86758995	G	NO	agvhd2	144	732	451	0.154372	-0.62548	0.150148	6.39108e-06	0.535005	0.398611	0.718069	NO
rs78874456	3	109063963	T	NO	cgvhd	145	740	338	0.0405405	-1.66806	0.503153	7.05313e-06	0.188613	0.0703525	0.505668	NO
rs112880765	3	116341161	GT	NO	agvhd2	146	750	463	0.124	0.605427	0.127871	9.99866e-06	1.83203	1.42589	2.35386	YES
rs1453241	3	130103709	A	YES	agvhd3	23	1071	186	0.116713	0.747324	0.181933	0.000142769	2.11134	1.47807	3.01594	YES
rs16836266	3	130992385	C	YES	cgvhd	147	1113	514	0.0619946	0.567935	0.157952	0.000867175	1.76462	1.29479	2.40493	YES
rs12637848	3	131068497	T	YES	cgvhd	148	1122	518	0.0249554	0.871962	0.229098	0.000785009	2.3916	1.52643	3.74715	YES
rs113126478	3	148826658	T	NO	relapse	24	1066	367	0.0300188	1.24143	0.220381	1.99402e-06	3.46056	2.24675	5.33014	NO
rs17474280	3	171035586	C	NO	agvhd2	25	540	344	0.0296296	1.49896	0.268851	4.75441e-06	4.47705	2.64326	7.58303	YES
rs2361832	3	190260037	G	NO	agvhd3	26	758	123	0.146438	1.02081	0.198309	2.12395e-06	2.77545	1.88161	4.0939	YES
rs2353552	4	2210065	A	YES	agvhd3	27	1107	192	0.0813008	0.87604	0.19622	5.39479e-05	2.40137	1.63468	3.52764	YES
rs59283253	4	4607550	T	NO	agvhd2b	149	274	107	0.160584	-1.58515	0.458248	8.77745e-06	0.204917	0.0834658	0.50309	NO
rs1540614	4	22708875	A	NO	cgvhd	150	722	329	0.124654	-0.841255	0.212229	7.69507e-06	0.431169	0.284443	0.653583	NO
rs7671193	4	35918700	T	NO	cgvhd	28	675	302	0.0577778	-1.3902	0.382673	3.97753e-06	0.249025	0.117626	0.527207	NO
rs1433436	4	35921631	A	NO	cgvhd	29	679	305	0.0618557	-1.35441	0.358532	2.00202e-06	0.2581	0.12782	0.521166	NO
rs794017	4	40047829	T	NO	agvhd3	151	1087	191	0.0671573	1.0095	0.201716	8.71675e-06	2.74422	1.84806	4.07496	YES
rs12511511	4	48067202	C	NO	relapse	152	998	336	0.135271	0.658213	0.137446	7.81762e-06	1.93134	1.47524	2.52845	NO
rs6447614	4	48067957	T	NO	relapse	152	1003	336	0.137587	0.646926	0.136658	9.58052e-06	1.90966	1.46093	2.49622	NO
rs2230594	4	48069696	G	NO	relapse	152	999	336	0.136136	0.65637	0.137445	8.25378e-06	1.92778	1.47252	2.52379	NO
rs9996535	4	48069725	G	NO	relapse	152	999	336	0.136136	0.65637	0.137445	8.25378e-06	1.92778	1.47252	2.52379	NO
rs4075349	4	57976957	T	NO	relapse	30	687	234	0.13246	0.830493	0.158581	1.4163e-06	2.29445	1.68148	3.13087	NO
rs6821675	4	92660598	C	NO	relapse	153	758	260	0.060686	1.01177	0.198026	6.72325e-06	2.75046	1.8657	4.05479	NO
rs1042364	4	100045574	C	YES	cgvhd	31	980	452	0.0571429	-0.87875	0.271576	0.000186093	0.415302	0.24389	0.707186	NO
rs1126673	4	100045616	T	YES	cgvhd	31	978	451	0.0654397	-0.801851	0.247309	0.000227024	0.448498	0.276215	0.72824	NO
rs1126671	4	100048414	C	YES	cgvhd	31	978	451	0.0654397	-0.801851	0.247309	0.000227024	0.448498	0.276215	0.72824	NO
rs3919370	4	100064326	A	YES	cgvhd	154	974	447	0.0564682	-0.944152	0.281557	8.85527e-05	0.389009	0.224023	0.675501	NO
rs11568943	4	110883121	A	YES	agvhd2	32	1107	705	0.0776874	0.453648	0.127742	0.00082604	1.57404	1.22541	2.02187	YES
rs11568943	4	110883121	A	YES	agvhd2b	32	1107	455	0.0776874	0.570119	0.148759	0.000366944	1.76848	1.32122	2.36715	YES
rs11569017	4	110902111	T	YES	agvhd2	33	1104	700	0.0606884	0.511187	0.141891	0.000785422	1.66727	1.26248	2.20184	YES
rs11569017	4	110902111	T	YES	agvhd2b	33	1104	451	0.0606884	0.628371	0.164022	0.000426841	1.87456	1.35919	2.58533	YES
rs1380154	4	128723042	T	YES	gut	34	1051	103	0.130352	0.915384	0.224073	0.000164371	2.49773	1.60995	3.87509	YES
rs3811740	4	128807219	T	YES	gut	34	1044	102	0.131226	0.921051	0.224466	0.000153462	2.51193	1.61785	3.90011	YES
rs17012739	4	128814964	G	YES	gut	34	1045	102	0.1311	0.92225	0.224466	0.00015071	2.51494	1.61979	3.90479	YES
rs28630987	4	157481129	C	NO	agvhd2	35	1075	680	0.0148837	1.44841	0.255032	3.5525e-06	4.25632	2.58194	7.01653	YES
rs28706873	4	157481153	A	NO	agvhd2	35	1075	680	0.0148837	1.44841	0.255032	3.5525e-06	4.25632	2.58194	7.01653	YES
rs28833529	4	157481352	A	NO	agvhd2	35	1075	680	0.0148837	1.44841	0.255032	3.5525e-06	4.25632	2.58194	7.01653	YES
rs28840152	4	157481475	T	NO	agvhd2	35	1075	680	0.0148837	1.44841	0.255032	3.5525e-06	4.25632	2.58194	7.01653	YES
rs74800694	4	157481570	T	NO	agvhd2	35	1075	680	0.0148837	1.44841	0.255032	3.5525e-06	4.25632	2.58194	7.01653	YES
rs80172021	4	157481665	C	NO	agvhd2	35	1073	678	0.0149115	1.44629	0.255033	3.64882e-06	4.24734	2.57649	7.00172	YES
rs75538195	4	157481790	C	NO	agvhd2	35	1072	677	0.0149254	1.44592	0.255039	3.6669e-06	4.24575	2.5755	6.99919	YES
rs79633394	4	157481845	C	NO	agvhd2	35	1073	678	0.0149115	1.44682	0.255037	3.62521e-06	4.24957	2.57782	7.00547	YES
rs59158382	4	157482598	GT	NO	agvhd2	35	1071	677	0.0149393	1.44747	0.25505	3.59714e-06	4.25236	2.57945	7.01025	YES
rs60451613	4	157482705	G	NO	agvhd2	35	1071	677	0.0149393	1.44747	0.25505	3.59714e-06	4.25236	2.57945	7.01025	YES
rs1318822	4	169764489	T	NO	agvhd2	36	669	413	0.0717489	0.883485	0.162221	1.11614e-06	2.41932	1.76038	3.32489	YES
rs5007971	4	169764521	G	NO	agvhd2	36	668	411	0.0688623	0.843958	0.165606	4.78698e-06	2.32555	1.68097	3.21731	YES
rs33962006	4	169764522	T	NO	agvhd2	36	668	411	0.0688623	0.843958	0.165606	4.78698e-06	2.32555	1.68097	3.21731	YES
rs17307651	4	173541485	T	NO	agvhd2	37	958	600	0.112735	-0.649876	0.155104	4.26508e-06	0.522111	0.385243	0.707603	NO
rs6822571	4	173552902	G	NO	agvhd2	37	952	597	0.113445	-0.646791	0.15514	4.81677e-06	0.523724	0.386407	0.709839	NO
rs12506414	4	173554700	C	NO	agvhd2	156	964	602	0.113071	-0.621011	0.15352	9.90576e-06	0.537401	0.397758	0.726069	NO
rs6855645	4	173557163	C	NO	agvhd2	156	965	603	0.112953	-0.621846	0.15351	9.59429e-06	0.536952	0.397434	0.725448	NO
rs12649403	4	173557685	C	NO	agvhd2	156	965	603	0.112953	-0.621846	0.15351	9.59429e-06	0.536952	0.397434	0.725448	NO
rs4695770	4	173562145	G	NO	agvhd2	156	968	604	0.113636	-0.633452	0.153501	6.28347e-06	0.530757	0.392855	0.717065	NO
rs4695771	4	173562564	A	NO	agvhd2	156	970	606	0.113402	-0.635432	0.153481	5.81802e-06	0.529707	0.392093	0.715619	NO
rs55850929	4	173581007	C	NO	agvhd2	37	970	605	0.116495	-0.651539	0.152001	2.58354e-06	0.521243	0.386949	0.702144	NO
rs1158684	4	173584086	A	NO	agvhd2	37	970	605	0.115464	-0.637892	0.151999	4.34627e-06	0.528405	0.392268	0.711789	NO
rs55816018	4	173584541	TATAGC	NO	agvhd2	37	970	605	0.114433	-0.6515	0.153509	3.2084e-06	0.521263	0.385823	0.70425	NO
rs1437842	4	173597016	G	NO	agvhd2	156	972	611	0.114198	-0.621243	0.15192	7.93124e-06	0.537276	0.398916	0.723626	NO
rs5864152	4	173599180	T	NO	agvhd2	156	976	611	0.115779	-0.626728	0.150476	5.33577e-06	0.534338	0.397858	0.717635	NO
rs17308839	4	173599372	A	NO	agvhd2	156	977	612	0.11566	-0.627869	0.150466	5.10047e-06	0.533728	0.397411	0.716802	NO
rs72267650	4	173599461	G	NO	agvhd2	37	976	612	0.115779	-0.629987	0.150468	4.70976e-06	0.532599	0.39657	0.715288	NO
rs67409249	4	173666269	T	NO	agvhd2	156	977	611	0.105425	-0.644655	0.158256	7.72217e-06	0.524843	0.384875	0.715714	NO
rs4608790	4	173669514	C	NO	agvhd2	156	977	611	0.105425	-0.644655	0.158256	7.72217e-06	0.524843	0.384875	0.715714	NO
rs11722378	4	173669894	G	NO	agvhd2	156	977	611	0.105425	-0.644655	0.158256	7.72217e-06	0.524843	0.384875	0.715714	NO
rs4696015	4	173673064	T	NO	agvhd2	156	977	611	0.105425	-0.644655	0.158256	7.72217e-06	0.524843	0.384875	0.715714	NO
rs61744358	5	6600064	T	YES	cgvhd	38	784	360	0.0548469	0.869776	0.205232	0.000162022	2.38638	1.59603	3.56809	YES
rs180902278	5	16635586	T	NO	relapse	39	741	254	0.0539811	-2.16633	0.710038	3.93277e-06	0.114598	0.0284956	0.460863	YES
rs12186743	5	30256937	A	NO	relapse	157	1079	363	0.133457	0.642883	0.134112	7.51403e-06	1.90196	1.46232	2.47377	NO
rs4867261	5	30257748	A	NO	relapse	157	1079	363	0.133457	0.642883	0.134112	7.51403e-06	1.90196	1.46232	2.47377	NO
rs34550303	5	30264792	AT	NO	relapse	157	1074	362	0.132216	0.646829	0.134921	7.62545e-06	1.90948	1.46577	2.48749	NO
rs72754357	5	30266060	C	NO	relapse	157	1077	362	0.132776	0.640319	0.134927	9.27698e-06	1.89709	1.45625	2.47138	NO
rs61118294	5	30267504	A	NO	relapse	157	1076	362	0.1329	0.639157	0.134929	9.60611e-06	1.89488	1.45455	2.46852	NO
rs143193402	5	30269504	T	NO	relapse	157	1076	362	0.1329	0.639157	0.134929	9.60611e-06	1.89488	1.45455	2.46852	NO
rs4623156	5	30269818	A	NO	relapse	157	1076	362	0.1329	0.639157	0.134929	9.60611e-06	1.89488	1.45455	2.46852	NO
rs72754359	5	30270490	G	NO	relapse	157	1075	362	0.133023	0.639119	0.134929	9.61714e-06	1.89481	1.45449	2.46842	NO
rs12186365	5	30273524	T	NO	relapse	157	1075	362	0.133023	0.639048	0.134929	9.63798e-06	1.89468	1.45439	2.46825	NO
rs72754362	5	30275083	T	NO	relapse	157	1075	362	0.133023	0.639048	0.134929	9.63798e-06	1.89468	1.45439	2.46825	NO
rs56189726	5	30281120	A	NO	relapse	157	1072	361	0.133396	0.639772	0.134971	9.47406e-06	1.89605	1.45533	2.47024	NO
rs55646523	5	30281291	A	NO	relapse	157	1072	361	0.133396	0.639772	0.134971	9.47406e-06	1.89605	1.45533	2.47024	NO
rs4512138	5	30282692	G	NO	relapse	157	1071	360	0.13352	0.641777	0.135017	8.96796e-06	1.89985	1.45811	2.47542	NO
rs3195676	5	34008100	C	YES	relapse	157	973	335	0.122302	0.508711	0.142531	0.000735243	1.66315	1.25778	2.19915	NO
rs28660448	5	99991827	A	NO	agvhd2	40	272	166	0.121324	-1.41868	0.386527	4.06798e-06	0.242033	0.113463	0.516288	NO
rs112530877	5	125055586	T	NO	cgvhd	158	756	348	0.0383598	-1.82689	0.580007	9.52522e-06	0.160913	0.0516273	0.501538	NO
rs72123922	5	138700830	TTAAATAAA	NO	agvhd3	159	711	115	0.123769	-2.17874	0.713359	5.48275e-06	0.113184	0.0279616	0.45815	NO
rs112821810	5	166222288	T	NO	relapse	41	757	256	0.0673712	1.12652	0.195809	5.36728e-07	3.0849	2.10167	4.5281	NO
rs2731693	5	171876084	T	NO	cgvhd	160	682	313	0.0630499	0.96558	0.19289	9.92847e-06	2.62631	1.79951	3.83298	YES
rs641101	5	176513460	G	NO	relapse	161	681	236	0.0572687	1.08011	0.208929	6.29995e-06	2.94499	1.95542	4.43535	NO
rs1134924	5	179126090	T	YES	agvhd2	162	661	402	0.0983359	-0.616327	0.199385	0.000717599	0.539924	0.365269	0.798091	NO
rs938721	6	1351928	G	NO	cgvhd	163	701	329	0.128388	0.672302	0.141501	9.64608e-06	1.95874	1.48433	2.58479	YES
rs9378617	6	1359023	A	NO	cgvhd	163	699	329	0.131617	0.676092	0.139855	6.60451e-06	1.96618	1.49478	2.58625	YES
rs226971	6	3649237	A	NO	agvhd2	164	675	413	0.042963	1.02435	0.199754	8.24991e-06	2.78527	1.88293	4.12004	YES
rs513158	6	52278156	G	NO	relapse	165	1087	372	0.074517	-1.17125	0.320611	8.58782e-06	0.309978	0.165357	0.581087	YES
rs78153267	6	52346612	A	NO	relapse	165	1077	368	0.084494	-1.05343	0.282443	9.47666e-06	0.34874	0.200485	0.606627	YES
rs150328577	6	79271820	CTT	NO	relapse	166	1081	369	0.0675301	0.829438	0.165915	6.84293e-06	2.29203	1.65574	3.17285	NO
rs11753958	6	86956307	A	NO	gut	42	1060	103	0.129245	1.08923	0.216993	4.36343e-06	2.97198	1.94239	4.5473	YES
rs72905273	6	86959025	A	NO	gut	42	1066	104	0.12758	1.09196	0.216568	4.04632e-06	2.98011	1.94934	4.55595	YES
rs2988678	6	86962204	A	NO	gut	42	1066	104	0.12758	1.09196	0.216568	4.04632e-06	2.98011	1.94934	4.55595	YES
rs2798530	6	86966457	G	NO	gut	42	1070	104	0.127103	1.0964	0.216567	3.73024e-06	2.99337	1.95801	4.57621	YES
rs199917059	6	86967077	A	NO	gut	42	1068	104	0.126404	1.10391	0.216571	3.25031e-06	3.01592	1.97275	4.61072	YES
rs145265451	6	86979010	C	NO	gut	42	1074	105	0.133147	1.08081	0.214072	3.67783e-06	2.94706	1.93717	4.48343	YES
rs2798534	6	86982805	T	NO	gut	42	1075	106	0.133023	1.06814	0.213647	4.53738e-06	2.90995	1.91437	4.42329	YES
rs2816552	6	86985282	C	NO	gut	42	1063	105	0.134525	1.06754	0.214071	4.70872e-06	2.90821	1.91163	4.42431	YES
rs2816554	6	86985446	A	NO	gut	42	1072	105	0.133396	1.07771	0.214071	3.89682e-06	2.93794	1.93118	4.46954	YES
rs76928311	6	86986022	T	NO	gut	42	1074	106	0.133147	1.06646	0.213646	4.68026e-06	2.90509	1.91117	4.41589	YES
rs2816555	6	86986964	T	NO	gut	42	1074	106	0.133147	1.06646	0.213646	4.68026e-06	2.90509	1.91117	4.41589	YES
rs140339701	6	86990089	C	NO	gut	42	1074	106	0.133147	1.06646	0.213646	4.68026e-06	2.90509	1.91117	4.41589	YES
rs2488942	6	86992365	A	NO	gut	42	1074	106	0.133147	1.06646	0.213646	4.68026e-06	2.90509	1.91117	4.41589	YES
rs149933328	6	86993135	A	NO	gut	42	1074	106	0.133147	1.06646	0.213646	4.68026e-06	2.90509	1.91117	4.41589	YES
rs2798539	6	86995753	G	NO	gut	167	1077	106	0.133705	1.06154	0.21365	5.12962e-06	2.89081	1.90176	4.39422	YES
rs2816559	6	87000811	C	NO	gut	167	1078	106	0.133581	1.0627	0.213651	5.0203e-06	2.89417	1.90398	4.39934	YES
rs2816560	6	87002818	C	NO	gut	167	1078	106	0.133581	1.0627	0.213651	5.0203e-06	2.89417	1.90398	4.39934	YES
rs2185910	6	87003499	A	NO	gut	42	1077	105	0.133705	1.07642	0.214077	3.99327e-06	2.93416	1.92867	4.46385	YES
rs2875476	6	87003572	T	NO	gut	42	1079	106	0.133457	1.06386	0.213651	4.91337e-06	2.89754	1.90619	4.40446	YES
rs2816562	6	87005390	T	NO	gut	167	1078	106	0.134508	1.05337	0.213647	5.96271e-06	2.86731	1.88632	4.35847	YES
rs2816566	6	87007339	C	NO	gut	167	1078	106	0.133581	1.0627	0.213651	5.0203e-06	2.89417	1.90398	4.39934	YES
rs2816568	6	87008901	T	NO	gut	42	1078	106	0.132653	1.07209	0.213655	4.21769e-06	2.92149	1.92193	4.44089	YES
rs2816569	6	87009223	G	NO	gut	42	1077	106	0.132776	1.07093	0.213655	4.30992e-06	2.91809	1.9197	4.43573	YES
rs2816570	6	87010880	C	NO	gut	42	1078	106	0.132653	1.07209	0.213655	4.21769e-06	2.92149	1.92193	4.44089	YES
rs2816571	6	87011353	A	NO	gut	42	1078	106	0.132653	1.07209	0.213655	4.21769e-06	2.92149	1.92193	4.44089	YES
rs148560350	6	87011716	C	NO	gut	167	1078	106	0.133581	1.0627	0.213651	5.0203e-06	2.89417	1.90398	4.39934	YES
rs137965188	6	87012094	T	NO	gut	167	1078	106	0.133581	1.0627	0.213651	5.0203e-06	2.89417	1.90398	4.39934	YES
rs115120719	6	87012239	A	NO	gut	42	1071	105	0.132586	1.08757	0.214083	3.24303e-06	2.96705	1.95027	4.51394	YES
rs12211889	6	87014299	C	NO	gut	167	1078	106	0.133581	1.0627	0.213651	5.0203e-06	2.89417	1.90398	4.39934	YES
rs2798540	6	87014648	T	NO	gut	42	1078	106	0.132653	1.07209	0.213655	4.21769e-06	2.92149	1.92193	4.44089	YES
rs2816576	6	87015494	G	NO	gut	42	1078	106	0.132653	1.07209	0.213655	4.21769e-06	2.92149	1.92193	4.44089	YES
rs2816578	6	87016345	A	NO	gut	167	1077	106	0.133705	1.06166	0.213651	5.11813e-06	2.89117	1.902	4.39478	YES
rs2798541	6	87017758	A	NO	gut	167	1076	106	0.133829	1.06122	0.213652	5.1603e-06	2.8899	1.90116	4.39286	YES
rs9444597	6	88987617	A	NO	cgvhd	43	707	323	0.0919378	-1.15815	0.306872	4.99157e-06	0.314067	0.172111	0.573109	NO
rs10713186	6	88991089	AT	NO	cgvhd	43	705	323	0.093617	-1.1846	0.306894	2.73336e-06	0.305869	0.167611	0.558173	NO
rs9353537	6	88999445	G	NO	cgvhd	43	707	326	0.0919378	-1.17078	0.306828	3.7205e-06	0.310125	0.169965	0.565866	NO
rs8180608	6	89007695	A	NO	cgvhd	43	710	325	0.0915493	-1.16014	0.306841	4.7498e-06	0.313444	0.171779	0.571937	NO
rs35137587	6	89021261	CTAT	NO	cgvhd	43	710	325	0.0915493	-1.1601	0.306841	4.75402e-06	0.313456	0.171786	0.571959	NO
rs7740472	6	99676802	T	NO	agvhd2b	168	1010	404	0.115842	0.647478	0.132395	5.37233e-06	1.91072	1.47401	2.47681	YES
rs4840017	6	99679578	T	NO	agvhd2b	168	1010	404	0.115842	0.647478	0.132395	5.37233e-06	1.91072	1.47401	2.47681	YES
rs7770442	6	99680682	C	NO	agvhd2b	168	1010	404	0.115842	0.647478	0.132395	5.37233e-06	1.91072	1.47401	2.47681	YES
rs2791842	6	102326725	T	NO	relapse	169	781	270	0.0537772	-2.10371	0.7098	9.47303e-06	0.122003	0.0303511	0.490414	YES
rs2076260	6	136977568	C	NO	agvhd2	44	1076	683	0.100372	0.567287	0.114627	3.88327e-06	1.76348	1.40863	2.20771	YES
rs9692214	7	14701470	T	NO	agvhd2	170	635	396	0.0598425	0.935252	0.182348	5.93907e-06	2.54786	1.7822	3.64244	YES
rs10267263	7	15053567	C	NO	agvhd2	45	1103	704	0.0398912	0.888443	0.165523	2.11479e-06	2.43134	1.75772	3.36311	YES
rs62448645	7	15054102	C	NO	agvhd2	45	1100	702	0.04	0.889272	0.165543	2.07794e-06	2.43336	1.75911	3.36604	YES
rs34720943	7	36306237	G	NO	agvhd2b	47	971	395	0.133883	0.652368	0.12847	2.1607e-06	1.92008	1.49267	2.46988	YES
rs1017147	7	36308424	G	NO	agvhd2b	47	983	403	0.138352	0.618298	0.126245	4.44985e-06	1.85577	1.44898	2.37676	YES
rs12536525	7	36310034	A	NO	agvhd2b	47	986	404	0.137931	0.618666	0.126206	4.37426e-06	1.85645	1.44962	2.37745	YES
rs11765384	7	36314442	G	NO	agvhd2b	171	985	404	0.139086	0.60369	0.126197	7.15337e-06	1.82885	1.4281	2.34207	YES
rs6462666	7	36314811	C	NO	agvhd2b	47	988	405	0.137652	0.617686	0.126168	4.49706e-06	1.85463	1.44831	2.37495	YES
rs1124802	7	36315633	C	NO	agvhd2b	47	965	391	0.136788	0.641302	0.12797	2.8005e-06	1.89895	1.47769	2.44031	YES
rs6946846	7	36317781	C	NO	agvhd2b	171	988	406	0.137652	0.613473	0.126128	5.14504e-06	1.84683	1.44233	2.36478	YES
rs7790611	7	36319710	A	NO	agvhd2b	47	970	400	0.138144	0.634922	0.126377	2.59371e-06	1.88688	1.47288	2.41723	YES
rs1477011	7	36320214	A	NO	agvhd2b	171	968	399	0.140496	0.611269	0.126395	5.71759e-06	1.84277	1.43841	2.36081	YES
rs56128139	7	37934146	C	YES	relapse	172	738	252	0.135501	0.585808	0.159318	0.00054467	1.79644	1.31461	2.45486	NO
rs17530213	7	40815895	A	NO	agvhd2b	48	1003	416	0.148554	0.624678	0.121226	1.32194e-06	1.86764	1.47267	2.36856	YES
rs4460274	7	40816439	C	NO	agvhd2b	48	1008	418	0.147817	0.625201	0.121149	1.28261e-06	1.86862	1.47366	2.36944	YES
rs73125733	7	40817062	A	NO	agvhd2b	48	1009	418	0.147671	0.602896	0.12166	3.17941e-06	1.8274	1.43971	2.3195	YES
rs10231324	7	40822121	C	NO	agvhd2b	48	1013	419	0.148075	0.619721	0.121115	1.55745e-06	1.85841	1.4657	2.35633	YES
rs13240894	7	40822314	A	NO	agvhd2b	48	1012	419	0.148221	0.618238	0.121114	1.64321e-06	1.85565	1.46353	2.35284	YES
rs4050963	7	40822834	C	NO	agvhd2b	48	1012	419	0.148221	0.618238	0.121114	1.64321e-06	1.85565	1.46353	2.35284	YES
rs7804009	7	40825808	A	NO	agvhd2b	48	1037	428	0.147541	0.615524	0.120284	1.5494e-06	1.85063	1.46194	2.34264	YES
rs7807596	7	40826041	T	NO	agvhd2b	48	1020	423	0.146078	0.640207	0.120455	6.37713e-07	1.89687	1.49798	2.40199	YES
rs7808211	7	40826271	A	NO	agvhd2b	48	1019	423	0.146222	0.638735	0.120455	6.738e-07	1.89408	1.49577	2.39846	YES
rs11453803	7	40826320	AC	NO	agvhd2b	48	1016	421	0.145669	0.629222	0.121044	1.09049e-06	1.87615	1.4799	2.3785	YES
rs34994199	7	40827651	A	NO	agvhd2b	173	1094	448	0.0877514	0.67183	0.139854	9.67147e-06	1.95782	1.48842	2.57525	YES
rs1115714	7	40827755	C	NO	agvhd2b	48	1041	429	0.147935	0.621528	0.119736	1.1029e-06	1.86177	1.47233	2.35422	YES
rs1115715	7	40827962	C	NO	agvhd2b	48	1040	429	0.148077	0.620086	0.119735	1.16335e-06	1.85909	1.47021	2.35083	YES
rs7801192	7	40830113	T	NO	agvhd2b	48	1041	429	0.147935	0.621528	0.119736	1.1029e-06	1.86177	1.47233	2.35422	YES
rs12701835	7	40830837	C	NO	agvhd2b	48	1043	429	0.147651	0.624405	0.119737	9.91224e-07	1.86714	1.47657	2.36101	YES
rs35014593	7	40831035	CCATT	NO	agvhd2b	48	1043	429	0.147651	0.624405	0.119737	9.91224e-07	1.86714	1.47657	2.36101	YES
rs10231545	7	40831296	A	NO	agvhd2b	48	1043	429	0.147651	0.624405	0.119737	9.91224e-07	1.86714	1.47657	2.36101	YES
rs17688247	7	40832144	T	NO	agvhd2b	173	1096	448	0.0875912	0.674416	0.139855	8.99566e-06	1.96289	1.49227	2.58192	YES
rs17688285	7	40834716	G	NO	agvhd2b	48	1043	429	0.147651	0.624405	0.119737	9.91224e-07	1.86714	1.47657	2.36101	YES
rs34859258	7	40834824	TA	NO	agvhd2b	48	1043	429	0.147651	0.624405	0.119737	9.91224e-07	1.86714	1.47657	2.36101	YES
rs1921746	7	40835945	C	NO	agvhd2b	48	1042	428	0.147793	0.626938	0.119775	9.07111e-07	1.87187	1.4802	2.36717	YES
rs1921747	7	40836219	G	NO	agvhd2b	48	1043	429	0.147651	0.624405	0.119737	9.91224e-07	1.86714	1.47657	2.36101	YES
rs1921748	7	40836244	G	NO	agvhd2b	48	1041	428	0.147935	0.626197	0.119773	9.32254e-07	1.87048	1.47911	2.36541	YES
rs10226900	7	40837314	G	NO	agvhd2b	48	1042	429	0.147793	0.623176	0.119737	1.03764e-06	1.86484	1.47475	2.35811	YES
rs17621030	7	40838560	C	NO	agvhd2b	48	1043	429	0.147651	0.624405	0.119737	9.91224e-07	1.86714	1.47657	2.36101	YES
rs13237870	7	40838957	G	NO	agvhd2b	48	1042	429	0.147793	0.622968	0.119736	1.04558e-06	1.86445	1.47445	2.35762	YES
rs10243080	7	40839647	T	NO	agvhd2b	48	1043	429	0.147651	0.624405	0.119737	9.91224e-07	1.86714	1.47657	2.36101	YES
rs10276001	7	40840156	G	NO	agvhd2b	48	1043	429	0.147651	0.624405	0.119737	9.91224e-07	1.86714	1.47657	2.36101	YES
rs17688414	7	40840970	T	NO	agvhd2b	48	1043	429	0.147651	0.624405	0.119737	9.91224e-07	1.86714	1.47657	2.36101	YES
rs35712272	7	40841039	T	NO	agvhd2b	48	1043	429	0.147651	0.624405	0.119737	9.91224e-07	1.86714	1.47657	2.36101	YES
rs10225209	7	40841978	G	NO	agvhd2b	48	1044	429	0.14751	0.625841	0.119737	9.39689e-07	1.86982	1.47869	2.3644	YES
rs10225445	7	40842145	T	NO	agvhd2b	48	1044	429	0.14751	0.625841	0.119737	9.39689e-07	1.86982	1.47869	2.3644	YES
rs12666544	7	40846091	C	NO	agvhd2b	48	1044	429	0.14751	0.625841	0.119737	9.39689e-07	1.86982	1.47869	2.3644	YES
rs10276629	7	40847648	A	NO	agvhd2b	48	1044	429	0.14751	0.625841	0.119737	9.39689e-07	1.86982	1.47869	2.3644	YES
rs3815265	7	40848206	C	NO	agvhd2b	48	1043	429	0.147651	0.624405	0.119737	9.91224e-07	1.86714	1.47657	2.36101	YES
rs886831	7	40848403	C	NO	agvhd2b	48	1044	429	0.14751	0.625841	0.119737	9.39689e-07	1.86982	1.47869	2.3644	YES
rs62449401	7	40850790	T	NO	agvhd2b	48	1044	429	0.14751	0.625841	0.119737	9.39689e-07	1.86982	1.47869	2.3644	YES
rs2108375	7	40851053	C	NO	agvhd2b	174	1037	427	0.148505	0.581792	0.120806	5.72818e-06	1.78924	1.41201	2.26726	YES
rs68023334	7	40851120	A	NO	agvhd2b	48	1044	429	0.14751	0.625841	0.119737	9.39689e-07	1.86982	1.47869	2.3644	YES
rs2108376	7	40851166	T	NO	agvhd2b	174	1036	427	0.148649	0.58034	0.120806	6.02327e-06	1.78665	1.40996	2.26397	YES
rs66651482	7	40851242	T	NO	agvhd2b	173	1097	448	0.0875114	0.675707	0.139856	8.67571e-06	1.96542	1.4942	2.58525	YES
rs35146091	7	40851922	G	NO	agvhd2b	48	1044	429	0.14751	0.625841	0.119737	9.39689e-07	1.86982	1.47869	2.3644	YES
rs34689844	7	40852633	A	NO	agvhd2b	174	1034	427	0.148936	0.57743	0.120805	6.65953e-06	1.78145	1.40586	2.25739	YES
rs35570092	7	40856482	A	NO	agvhd2b	48	1042	429	0.147793	0.622968	0.119736	1.04558e-06	1.86445	1.47445	2.35762	YES
rs10233069	7	40856848	A	NO	agvhd2b	174	1034	427	0.148936	0.57743	0.120805	6.65953e-06	1.78145	1.40586	2.25739	YES
rs10252053	7	40857121	C	NO	agvhd2b	48	1042	429	0.147793	0.622968	0.119736	1.04558e-06	1.86445	1.47445	2.35762	YES
rs13243593	7	40858578	A	NO	agvhd2b	174	1035	427	0.148792	0.578886	0.120805	6.33347e-06	1.78405	1.40791	2.26068	YES
rs1456908	7	50180972	C	YES	agvhd2	175	957	606	0.0815047	0.480987	0.133285	0.000700404	1.61767	1.24576	2.10061	YES
rs803176	7	90796616	G	NO	agvhd2	176	1045	670	0.109091	0.524739	0.111501	9.87308e-06	1.69002	1.35825	2.10282	YES
rs6952205	7	94395712	A	NO	cgvhd	49	657	299	0.0608828	1.08109	0.20338	3.73284e-06	2.94789	1.97875	4.39169	YES
rs10233790	7	94398337	G	NO	cgvhd	49	659	298	0.060698	1.08941	0.203456	3.23059e-06	2.97251	1.99498	4.42903	YES
rs7786505	7	99817585	G	YES	agvhd2	177	954	611	0.0272537	0.77142	0.208614	0.000950815	2.16283	1.43697	3.25536	YES
rs6946768	7	99954393	A	YES	relapse	50	1090	372	0.111009	0.530783	0.14202	0.000438323	1.70026	1.28714	2.24598	NO
rs113062601	7	128945226	A	NO	agvhd2	178	1032	662	0.151163	-0.519399	0.123456	6.90134e-06	0.594878	0.467024	0.757732	NO
rs6943386	7	129973547	C	NO	agvhd3	51	678	108	0.126844	-2.81998	1.00467	1.06521e-06	0.0596074	0.00831965	0.427066	NO
rs292592	7	134889141	A	YES	agvhd2	179	958	614	0.045929	0.60191	0.165725	0.000847697	1.8256	1.31928	2.52624	YES
rs6965332	7	149462621	C	YES	relapse	52	773	264	0.0659767	0.775573	0.200367	0.000458375	2.17184	1.46646	3.2165	NO
rs77041940	7	151531880	C	NO	agvhd2b	180	285	111	0.119298	1.16517	0.22862	5.32609e-06	3.20647	2.04843	5.01917	YES
rs13261193	8	14305270	G	NO	relapse	181	938	320	0.04371	1.01224	0.198457	8.02236e-06	2.75176	1.86501	4.06014	NO
rs1037932	8	14307080	T	NO	relapse	53	939	320	0.0447284	1.02733	0.195393	4.27627e-06	2.7936	1.90477	4.09719	NO
rs7813614	8	14307253	C	NO	relapse	53	939	320	0.0447284	1.02733	0.195393	4.27627e-06	2.7936	1.90477	4.09719	NO
rs10089641	8	14308744	G	NO	relapse	181	948	323	0.0453586	1.01853	0.198502	7.18502e-06	2.76911	1.8766	4.0861	NO
rs34946059	8	14314330	A	NO	relapse	53	936	317	0.0523504	0.976048	0.184561	3.02318e-06	2.65395	1.84838	3.8106	NO
rs4831590	8	14314889	G	NO	relapse	53	941	319	0.0467588	1.04538	0.192534	2.11948e-06	2.84448	1.95036	4.1485	NO
rs11203611	8	14316346	C	NO	relapse	53	937	318	0.0565635	0.960269	0.18205	3.03259e-06	2.6124	1.82842	3.73253	NO
rs12548390	8	14316450	G	NO	relapse	53	940	318	0.0457447	1.0399	0.195471	3.39427e-06	2.82894	1.92857	4.14965	NO
rs957951	8	14318232	G	NO	relapse	53	947	321	0.0454065	1.03134	0.195364	3.95979e-06	2.80481	1.91252	4.11339	NO
rs55785142	8	14320914	TAA	NO	relapse	53	936	315	0.0480769	1.00152	0.192528	4.92984e-06	2.72242	1.86669	3.97044	NO
rs55981406	8	14321150	T	NO	relapse	53	940	316	0.0478723	1.00537	0.192499	4.57242e-06	2.73293	1.874	3.98554	NO
rs10097226	8	14323585	T	NO	relapse	181	947	320	0.0464625	0.981594	0.195259	9.87695e-06	2.66871	1.82009	3.91299	NO
rs7016159	8	14324094	C	NO	relapse	53	947	320	0.0591341	0.959006	0.179769	2.28963e-06	2.6091	1.83429	3.71119	NO
rs10110727	8	14324437	G	NO	relapse	53	951	322	0.0462671	1.04216	0.192426	2.24016e-06	2.83533	1.9445	4.13428	NO
rs7815396	8	14325301	C	NO	relapse	181	947	319	0.0464625	0.995546	0.19539	7.70963e-06	2.7062	1.84519	3.96899	NO
rs7815726	8	14325556	C	NO	relapse	181	946	318	0.0591966	0.92324	0.182083	6.5243e-06	2.51743	1.76184	3.59708	NO
rs7815841	8	14325591	C	NO	relapse	181	949	320	0.0463646	0.994305	0.195352	7.86911e-06	2.70285	1.84304	3.96377	NO
rs7816029	8	14325742	C	NO	relapse	181	951	321	0.0473186	0.99231	0.192364	5.81019e-06	2.69746	1.85017	3.93276	NO
rs11203612	8	14326637	T	NO	relapse	53	953	322	0.0608604	0.929558	0.177458	3.16826e-06	2.53339	1.78915	3.58721	NO
rs7836965	8	14331493	A	NO	relapse	181	941	316	0.0605739	0.911946	0.182193	8.26878e-06	2.48916	1.74168	3.55745	NO
rs10108297	8	14331807	T	NO	relapse	53	937	314	0.058698	0.959847	0.182394	3.13747e-06	2.6113	1.82642	3.73347	NO
rs17303140	8	14346985	T	NO	relapse	53	954	324	0.0419287	1.07843	0.201967	3.59152e-06	2.94005	1.97896	4.3679	NO
rs28366046	8	19171316	T	YES	relapse	182	1101	376	0.0372389	0.810786	0.215444	0.000782109	2.24967	1.47479	3.4317	NO
rs75875397	8	29558513	G	NO	relapse	183	1061	363	0.117813	0.666422	0.138836	8.24534e-06	1.94726	1.48335	2.55625	NO
rs10099238	8	29577107	T	NO	relapse	183	1072	367	0.117537	0.660431	0.138692	9.65313e-06	1.93563	1.47491	2.54026	NO
rs13269724	8	51660918	G	NO	gut	54	988	95	0.156883	-2.23478	0.714693	3.02e-06	0.107016	0.0263688	0.434319	NO
rs6473336	8	51662635	C	NO	gut	54	1007	100	0.150943	-2.23964	0.714305	2.64253e-06	0.106497	0.0262608	0.431883	NO
rs11429292	8	51664541	GTT	NO	gut	184	978	92	0.156442	-2.19058	0.714939	5.86131e-06	0.111852	0.027547	0.454162	NO
rs1594499	8	52378569	A	NO	agvhd2b	55	1087	442	0.0809568	0.731003	0.140129	1.81202e-06	2.07716	1.5783	2.7337	YES
rs10583891	8	52413906	A	NO	agvhd2b	185	1049	422	0.137274	0.576667	0.122071	8.56778e-06	1.7801	1.40131	2.26127	YES
rs2446430	8	67120935	A	NO	agvhd2	186	264	154	0.140152	-1.21365	0.327677	9.60853e-06	0.297111	0.156313	0.564733	NO
rs3817675	8	144357213	G	YES	agvhd2b	186	259	99	0.123552	0.929035	0.246381	0.00059658	2.53206	1.56225	4.10391	YES
rs11136343	8	145058986	A	YES	relapse	56	671	229	0.099851	0.739404	0.186298	0.00027352	2.09469	1.45392	3.01786	NO
rs11136344	8	145059425	T	YES	relapse	56	682	233	0.120235	0.736514	0.172564	8.25811e-05	2.08864	1.48927	2.92923	NO
rs2236547	9	214864	C	YES	cgvhd	187	683	311	0.0351391	1.04731	0.265607	0.000663495	2.84998	1.69338	4.79657	YES
rs13297369	9	22839084	T	NO	agvhd2b	188	654	262	0.0718654	-1.43235	0.413116	8.99416e-06	0.238747	0.10624	0.536525	NO
rs2495207	9	78938043	G	YES	agvhd2b	189	961	389	0.0645161	-0.792608	0.272282	0.000942707	0.452663	0.265463	0.771874	NO
rs2803429	9	78938186	G	YES	agvhd2b	189	967	392	0.0641158	-0.794153	0.272243	0.000915765	0.451964	0.265073	0.770623	NO
rs72743089	9	85983688	G	NO	relapse	190	745	257	0.0496644	1.17939	0.224104	6.3836e-06	3.2524	2.09625	5.04621	NO
rs8131	9	104152846	A	YES	relapse	57	778	268	0.0475578	0.904683	0.227767	0.000438588	2.47115	1.58132	3.8617	NO
rs3739722	9	104335682	T	YES	cgvhd	58	1096	506	0.0948905	0.554379	0.133132	0.000100418	1.74086	1.34103	2.25989	YES
rs62578995	9	125908200	C	NO	agvhd2b	191	753	298	0.0451527	1.06231	0.205588	7.08706e-06	2.89303	1.93354	4.32866	YES
rs589292	9	127818276	C	YES	agvhd3	192	949	165	0.0716544	-1.50332	0.582685	0.000767517	0.222391	0.0709785	0.696802	NO
rs60980157	9	139235415	T	YES	cgvhd	59	408	192	0.137255	0.789576	0.191258	0.000146982	2.20246	1.51393	3.20413	YES
rs865289	10	595504	A	NO	agvhd2	193	706	441	0.131728	0.619649	0.127319	5.49795e-06	1.85828	1.44788	2.38499	YES
rs2813368	10	1607140	C	NO	agvhd3	278	689	114	0.0899855	-18.1687	*	9.69256e-07	*	*	*	NO
rs2813372	10	1608220	C	NO	agvhd3	278	688	112	0.0915698	-18.1717	*	9.72753e-07	*	*	*	NO
rs1052420	10	5920121	T	YES	cgvhd	61	1085	500	0.0884793	-0.615107	0.185583	0.000282147	0.540583	0.375743	0.777738	NO
rs11255250	10	7666909	A	NO	agvhd2b	62	667	257	0.0434783	-2.71182	1.002	2.82504e-06	0.0664157	0.00931868	0.473355	NO
rs2282384	10	15648104	G	NO	cgvhd	63	692	316	0.0346821	-2.16024	0.709555	3.98815e-06	0.115297	0.0286968	0.463238	NO
rs2478568	10	18266989	A	YES	agvhd3	281	674	111	0.0919881	0.95694	0.242434	0.000369512	2.60372	1.61893	4.18753	YES
rs375756289	10	33663359	ATT	NO	agvhd2	194	958	609	0.0292276	1.04467	0.201592	7.68239e-06	2.84245	1.91467	4.2198	YES
rs77435885	10	33669176	C	NO	agvhd2	282	977	620	0.0296827	1.06363	0.198006	3.6931e-06	2.89686	1.96509	4.27045	YES
rs74129680	10	33670865	G	NO	agvhd2	282	981	624	0.0316004	1.01155	0.191283	4.43559e-06	2.74987	1.89012	4.0007	YES
rs17230766	10	33671349	T	NO	agvhd2	282	979	621	0.0306435	1.02872	0.194484	4.68099e-06	2.79749	1.91082	4.0956	YES
rs137883457	10	33671579	TA	NO	agvhd2	194	984	626	0.0304878	1.02277	0.194432	5.20484e-06	2.78089	1.89968	4.07088	YES
rs12768835	10	49976969	C	NO	agvhd2b	195	959	392	0.103233	0.6709	0.139516	8.61904e-06	1.956	1.48802	2.57115	YES
rs56040842	10	53391738	T	NO	agvhd2b	65	744	295	0.0349462	1.29725	0.222346	9.02178e-07	3.65921	2.36659	5.65786	YES
rs61851500	10	53407143	A	NO	agvhd2b	65	748	297	0.0374332	1.25901	0.217767	9.88056e-07	3.52195	2.29835	5.39697	YES
rs61851533	10	53426059	T	NO	agvhd2b	65	755	301	0.0397351	1.21725	0.213515	1.20529e-06	3.37789	2.22279	5.13327	YES
rs10823229	10	70332580	A	YES	cgvhd	196	689	321	0.100145	-0.707865	0.231176	0.000671969	0.492695	0.313182	0.775102	NO
rs2255607	10	70748784	G	YES	agvhd2b	66	978	403	0.0961145	-0.683888	0.214764	0.000413929	0.504651	0.331269	0.76878	NO
rs3750772	10	71881150	C	NO	agvhd2b	197	777	308	0.0604891	-1.53311	0.450931	7.937e-06	0.215863	0.0891945	0.522418	NO
rs2490741	10	94594565	A	YES	agvhd2b	67	957	392	0.061651	0.664329	0.172911	0.000434512	1.94319	1.38462	2.72709	YES
rs10748732	10	100242039	C	NO	agvhd2	198	745	460	0.108725	-0.734144	0.18082	6.3543e-06	0.479916	0.336704	0.684041	NO
rs12356381	10	117194949	G	NO	agvhd3	68	1045	182	0.141627	-1.49823	0.385465	6.81527e-07	0.223526	0.105006	0.47582	NO
rs10749320	10	121202841	G	NO	agvhd2b	69	685	270	0.049635	-2.17217	0.70978	3.45554e-06	0.11393	0.0283441	0.457948	NO
rs4880287	10	134736052	G	YES	relapse	70	642	225	0.0778816	-1.14611	0.384029	0.000306397	0.31787	0.149747	0.674749	YES
rs12781609	10	134748331	C	YES	relapse	70	646	225	0.0820433	-1.17356	0.384024	0.000203939	0.309263	0.145694	0.656471	YES
rs2265638	10	135217175	C	NO	agvhd2b	71	711	283	0.154712	0.702061	0.14232	4.01868e-06	2.01791	1.52671	2.66714	YES
rs2265908	10	135217956	G	NO	agvhd2b	71	707	283	0.155587	0.694626	0.14232	4.99487e-06	2.00296	1.5154	2.64738	YES
rs10745299	10	135227566	G	NO	agvhd2b	199	707	282	0.155587	0.683351	0.142374	6.96286e-06	1.9805	1.49825	2.61798	YES
rs4628602	10	135227835	A	NO	agvhd2b	199	708	282	0.155367	0.685476	0.142375	6.54976e-06	1.98472	1.50144	2.62356	YES
rs10745300	10	135228079	C	NO	agvhd2b	199	707	281	0.155587	0.687824	0.14245	6.16888e-06	1.98938	1.50474	2.63011	YES
rs56289970	10	135230042	A	NO	agvhd2b	199	707	281	0.155587	0.687824	0.14245	6.16888e-06	1.98938	1.50474	2.63011	YES
rs57850156	10	135230043	T	NO	agvhd2b	199	707	281	0.155587	0.687824	0.14245	6.16888e-06	1.98938	1.50474	2.63011	YES
rs2255024	10	135232097	G	NO	agvhd2b	71	708	280	0.149718	0.732009	0.143316	1.95485e-06	2.07925	1.57005	2.7536	YES
rs2243619	10	135232934	C	NO	agvhd2b	199	677	266	0.146233	0.710805	0.148651	8.296e-06	2.03563	1.52112	2.72416	YES
rs1329151	10	135234393	G	NO	agvhd2b	71	713	283	0.151473	0.708974	0.142263	3.25569e-06	2.03191	1.53747	2.68535	YES
rs10857714	10	135235370	A	NO	agvhd2b	71	712	283	0.148876	0.730728	0.142315	1.70984e-06	2.07659	1.57112	2.74468	YES
rs2492666	10	135237166	G	YES	agvhd2	71	705	434	0.153191	0.490359	0.123378	0.00016193	1.6329	1.28215	2.07961	YES
rs2492666	10	135237166	G	YES	agvhd2b	71	705	279	0.153191	0.716965	0.142567	2.65663e-06	2.04821	1.54888	2.70851	YES
rs4838682	10	135237196	C	NO	agvhd2b	71	705	279	0.153191	0.716965	0.142567	2.65663e-06	2.04821	1.54888	2.70851	YES
rs7108757	11	618013	T	YES	agvhd3	200	747	123	0.147256	-1.11754	0.389214	0.000662959	0.327084	0.152529	0.7014	NO
rs12802112	11	1690791	G	NO	relapse	201	284	85	0.147887	-2.16699	0.715765	9.04074e-06	0.114522	0.028159	0.465757	YES
rs1498469	11	5411239	T	YES	agvhd2b	202	1084	445	0.104244	-0.574259	0.186245	0.00080251	0.563122	0.390902	0.811218	NO
rs10768907	11	5411580	T	YES	agvhd2b	202	1084	445	0.104244	-0.574259	0.186245	0.00080251	0.563122	0.390902	0.811218	NO
rs6578752	11	6311485	C	NO	agvhd2b	203	695	269	0.136691	0.739841	0.151521	5.98265e-06	2.0956	1.55715	2.82024	YES
rs592644	11	74053547	C	YES	agvhd3	72	1064	180	0.158835	-1.02053	0.298813	7.18572e-05	0.360403	0.200648	0.647356	NO
rs592644	11	74053547	C	YES	gut	72	1062	99	0.159134	-1.53025	0.51042	0.000120724	0.216482	0.0796055	0.588707	NO
rs61895095	11	75298468	C	YES	cgvhd	73	1098	509	0.0327869	-1.1907	0.380674	0.000115028	0.304008	0.144161	0.641093	NO
rs501673	11	79088432	T	NO	relapse	204	956	320	0.0638075	0.902383	0.177129	5.52654e-06	2.46547	1.74231	3.48879	NO
rs10898597	11	86809741	T	NO	cgvhd	205	1042	479	0.120921	0.592127	0.124101	8.10811e-06	1.80783	1.41749	2.30566	YES
rs144686314	12	9016562	G	YES	agvhd2	206	740	453	0.0445946	0.838692	0.186853	6.28224e-05	2.31334	1.60394	3.3365	YES
rs11045689	12	21201663	G	YES	agvhd2	207	720	444	0.143056	0.447488	0.126262	0.000743953	1.56438	1.22142	2.00363	YES
rs79321848	12	51150194	A	NO	agvhd2b	208	1067	439	0.0449859	-1.42657	0.411113	7.56985e-06	0.24013	0.107275	0.537518	NO
rs56059557	12	76254538	C	NO	agvhd3	74	984	164	0.146341	0.881128	0.176323	3.62513e-06	2.41362	1.70836	3.41003	YES
rs4143659	12	81243925	G	NO	agvhd2b	75	965	395	0.065285	0.878751	0.157199	5.54346e-07	2.40789	1.7694	3.27678	YES
rs7295683	12	81244851	A	NO	agvhd2b	75	975	398	0.0697436	0.845598	0.152855	6.30953e-07	2.32937	1.72634	3.14305	YES
rs7296882	12	81245102	T	NO	agvhd2b	75	975	398	0.0697436	0.845598	0.152855	6.30953e-07	2.32937	1.72634	3.14305	YES
rs59930348	12	81245548	GC	NO	agvhd2b	75	982	405	0.0682281	0.81672	0.153999	1.689e-06	2.26307	1.67344	3.06044	YES
rs55657515	12	81247418	T	NO	agvhd2b	75	981	405	0.0703364	0.833305	0.151342	6.83842e-07	2.30091	1.71031	3.09545	YES
rs7969316	12	81252177	T	NO	agvhd2b	75	979	404	0.0684372	0.857435	0.152718	4.49396e-07	2.35711	1.74736	3.17962	YES
rs7959123	12	81252433	C	NO	agvhd2b	75	979	404	0.0684372	0.857435	0.152718	4.49396e-07	2.35711	1.74736	3.17962	YES
rs1882169	12	81256898	C	NO	agvhd2b	75	974	403	0.0667351	0.837578	0.155489	1.24362e-06	2.31076	1.70373	3.13408	YES
rs1920994	12	81257511	T	NO	agvhd2b	75	974	403	0.0667351	0.837578	0.155489	1.24362e-06	2.31076	1.70373	3.13408	YES
rs2400843	12	81257843	T	NO	agvhd2b	75	974	403	0.0667351	0.837578	0.155489	1.24362e-06	2.31076	1.70373	3.13408	YES
rs1920995	12	81258639	T	NO	agvhd2b	75	975	403	0.0666667	0.838997	0.15549	1.19835e-06	2.31404	1.70615	3.13854	YES
rs1920997	12	81259985	T	NO	agvhd2b	75	983	405	0.0681587	0.818131	0.153999	1.62762e-06	2.26626	1.6758	3.06476	YES
rs4519149	12	81261860	G	NO	agvhd2b	75	985	405	0.0700508	0.838873	0.151342	5.86269e-07	2.31376	1.71986	3.11274	YES
rs2895843	12	81261927	A	NO	agvhd2b	75	985	405	0.0700508	0.838873	0.151342	5.86269e-07	2.31376	1.71986	3.11274	YES
rs164365	12	101560328	C	YES	cgvhd	76	959	440	0.0323253	0.974129	0.224082	0.000152653	2.64886	1.70733	4.10962	YES
rs1709189	12	101587518	C	YES	cgvhd	76	962	442	0.035343	0.928902	0.21035	0.000106302	2.53173	1.67634	3.82359	YES
rs3751143	12	121622304	C	YES	cgvhd	77	770	354	0.12987	0.553932	0.143245	0.000277067	1.74008	1.31413	2.3041	YES
rs12809872	12	130862390	C	NO	agvhd2	209	991	637	0.0232089	1.14145	0.217626	8.34701e-06	3.13132	2.044	4.79705	YES
rs77107022	13	21955635	T	YES	agvhd2b	210	1098	449	0.0245902	0.924565	0.234677	0.000562598	2.52077	1.59138	3.99296	YES
rs1337052	13	34709586	C	NO	agvhd2	78	953	600	0.0975866	-0.702521	0.169844	4.39248e-06	0.495335	0.355079	0.690992	NO
rs112372978	13	49440036	GAA	NO	gut	211	1082	106	0.114603	-2.68121	1.00476	6.86313e-06	0.0684799	0.00955638	0.490719	NO
rs7338055	13	50504226	A	NO	relapse	79	957	323	0.0428422	1.07442	0.198143	2.52496e-06	2.9283	1.98588	4.31796	NO
rs4942899	13	50507944	T	NO	relapse	79	957	323	0.0428422	1.07285	0.198142	2.59932e-06	2.9237	1.98277	4.31117	NO
rs2066575	13	50656582	T	YES	relapse	79	951	324	0.0399579	0.943646	0.212487	9.35416e-05	2.56933	1.69413	3.89666	NO
rs4885141	13	74558380	C	NO	agvhd2	212	640	404	0.0421875	-1.43787	0.411519	6.482e-06	0.237433	0.105986	0.531903	NO
rs8002725	13	78188078	G	YES	relapse	213	766	265	0.0953003	-0.872713	0.295532	0.000706555	0.417816	0.234112	0.745671	YES
rs816142	13	96638636	A	YES	cgvhd	214	1099	503	0.0964513	-0.558648	0.182827	0.000906593	0.571982	0.399721	0.818479	NO
rs7318267	13	98896776	C	YES	agvhd3	215	676	112	0.0991124	-1.49516	0.585275	0.000972316	0.224213	0.0711976	0.706085	NO
rs12857127	13	109344521	A	NO	agvhd3	216	1050	184	0.117143	-1.44583	0.415087	9.22819e-06	0.235551	0.104413	0.53139	NO
rs11620235	13	109347128	T	NO	agvhd3	216	739	120	0.117727	-2.13879	0.713086	9.19721e-06	0.117798	0.029117	0.476571	NO
rs1885097	14	23549319	A	YES	agvhd3	217	988	173	0.105263	0.717814	0.198302	0.000821793	2.04995	1.38978	3.02371	YES
rs116307579	14	24534471	T	YES	cgvhd	80	761	348	0.0289093	1.08805	0.265227	0.000430878	2.96847	1.76509	4.99227	YES
rs117428585	14	25797796	T	NO	agvhd2	218	283	166	0.0742049	-1.85695	0.582887	8.89172e-06	0.156148	0.0498166	0.489441	NO
rs61754287	14	31819145	G	YES	agvhd2	81	1101	695	0.017257	0.964106	0.239861	0.000479193	2.62244	1.63882	4.19643	YES
rs2985684	14	50101682	G	YES	cgvhd	219	990	455	0.0555556	-0.785851	0.262627	0.000675293	0.455732	0.272369	0.762539	NO
rs28564871	14	51368610	A	YES	agvhd2b	82	987	393	0.029382	-1.54947	0.579597	0.000376844	0.212362	0.0681888	0.661361	NO
rs147785041	14	53019944	G	YES	agvhd3	220	1010	173	0.128713	-0.957078	0.325801	0.000682448	0.384014	0.202777	0.727234	NO
rs4140952	14	73294826	G	NO	agvhd2	221	983	620	0.0813835	0.636237	0.128947	5.37047e-06	1.88936	1.46741	2.43263	YES
rs2332922	14	73299979	G	NO	agvhd2	221	973	613	0.0801644	0.636738	0.130726	7.14171e-06	1.8903	1.46304	2.44235	YES
rs11627334	14	73301462	A	NO	agvhd2	221	975	615	0.08	0.633517	0.130695	7.84875e-06	1.88423	1.45842	2.43435	YES
rs4906166	14	102404399	C	NO	agvhd3	222	745	119	0.122148	-2.142	0.713134	8.86029e-06	0.11742	0.0290208	0.475087	NO
rs8009734	14	102405259	A	NO	agvhd3	222	747	120	0.120482	-2.14134	0.713086	8.88003e-06	0.117497	0.0290426	0.475353	NO
rs71421895	14	105416918	C	YES	cgvhd	223	745	343	0.0362416	-1.2259	0.450604	0.000738674	0.293494	0.121349	0.709842	NO
rs2306331	15	51217361	T	YES	agvhd2	224	996	636	0.0913655	0.447878	0.124607	0.000685603	1.56499	1.22587	1.99792	YES
rs17811627	15	87832979	G	NO	agvhd3	83	1040	182	0.151923	0.897823	0.165126	4.49715e-07	2.45426	1.77567	3.39217	YES
rs560691477	15	87833080	AATT	NO	agvhd3	83	1023	179	0.152493	0.92555	0.165688	2.24055e-07	2.52326	1.82358	3.49139	YES
rs4581677	15	87834892	A	NO	agvhd3	83	1046	181	0.147228	0.840328	0.168433	3.51473e-06	2.31713	1.66562	3.22347	YES
rs4887173	15	87835626	A	NO	agvhd3	83	1041	182	0.145053	0.848442	0.168278	2.83761e-06	2.336	1.6797	3.24874	YES
rs11307019	15	87835772	C	NO	agvhd3	83	1047	182	0.148997	0.851512	0.167172	2.19064e-06	2.34319	1.68852	3.25167	YES
rs71460241	15	87840652	A	NO	agvhd3	83	1053	184	0.148148	0.84085	0.166834	2.77828e-06	2.31834	1.67173	3.21505	YES
rs17738824	15	87842184	G	NO	agvhd3	83	1055	186	0.151659	0.859125	0.164429	1.17734e-06	2.36109	1.7106	3.25895	YES
rs11639312	15	87845959	C	NO	agvhd3	83	1044	183	0.146552	0.854648	0.167009	1.99349e-06	2.35055	1.69437	3.26084	YES
rs11632912	15	87846085	A	NO	agvhd3	83	1044	183	0.146552	0.854648	0.167009	1.99349e-06	2.35055	1.69437	3.26084	YES
rs4887278	15	87846430	T	NO	agvhd3	83	1048	183	0.150763	0.855461	0.165947	1.62774e-06	2.35246	1.69928	3.25671	YES
rs4887279	15	87846448	A	NO	agvhd3	83	1044	183	0.146552	0.854648	0.167009	1.99349e-06	2.35055	1.69437	3.26084	YES
rs28618972	15	87846784	G	NO	agvhd3	83	1033	180	0.146176	0.882676	0.167527	1.02149e-06	2.41736	1.74076	3.35694	YES
rs28547412	15	87846848	A	NO	agvhd3	83	1039	180	0.151107	0.876159	0.166472	1.0005e-06	2.40166	1.73303	3.32824	YES
rs112792286	15	87846943	C	NO	agvhd3	83	1045	183	0.146411	0.855906	0.167009	1.93092e-06	2.35351	1.6965	3.26495	YES
rs11630829	15	87847188	C	NO	agvhd3	83	1046	183	0.146272	0.857163	0.167009	1.87033e-06	2.35647	1.69863	3.26906	YES
rs11634661	15	87847244	G	NO	agvhd3	83	1045	183	0.146411	0.855906	0.167009	1.93092e-06	2.35351	1.6965	3.26495	YES
rs4887174	15	87847746	A	NO	agvhd3	83	1045	183	0.146411	0.855906	0.167009	1.93092e-06	2.35351	1.6965	3.26495	YES
rs8034201	15	87848502	T	NO	agvhd3	83	1053	184	0.150047	0.852882	0.165776	1.7117e-06	2.3464	1.69547	3.24723	YES
rs11637453	15	87849266	T	NO	agvhd3	83	1044	184	0.145594	0.855661	0.166844	1.9136e-06	2.35293	1.69663	3.26309	YES
rs71460242	15	87849710	C	NO	agvhd3	83	1044	184	0.145594	0.855661	0.166844	1.9136e-06	2.35293	1.69663	3.26309	YES
rs16940117	15	87850132	A	NO	agvhd3	83	1045	184	0.144498	0.834993	0.167946	3.84078e-06	2.3048	1.65834	3.20326	YES
rs2068495	15	87851742	T	NO	agvhd3	83	1045	184	0.146411	0.913437	0.164782	2.83705e-07	2.49288	1.80483	3.44323	YES
rs2584173	15	87851985	A	NO	agvhd3	83	1046	184	0.145315	0.893465	0.165793	5.93135e-07	2.44358	1.76564	3.38184	YES
rs11395494	15	87854480	AT	NO	agvhd3	83	1042	184	0.154511	0.876336	0.163791	6.41142e-07	2.40208	1.74247	3.31139	YES
rs35840370	15	87857010	G	NO	agvhd3	83	1040	182	0.150962	0.862011	0.166123	1.39771e-06	2.36792	1.70986	3.27924	YES
rs17803620	15	89804043	T	YES	relapse	225	1027	356	0.15482	-0.530812	0.169775	0.000812365	0.588127	0.421654	0.820327	YES
rs55819928	15	97632296	T	NO	agvhd2b	226	960	394	0.0989583	0.688407	0.141463	7.14748e-06	1.99054	1.50853	2.62656	YES
rs145372032	15	98625370	ATAAT	NO	agvhd2b	227	912	369	0.0921053	0.729572	0.149784	8.08463e-06	2.07419	1.5465	2.78194	YES
rs72764893	16	2013756	C	YES	agvhd2	228	1077	687	0.095636	-0.447305	0.144311	0.000954213	0.639349	0.481835	0.848356	NO
rs7190738	16	9878335	A	NO	agvhd3	84	952	170	0.0609244	1.15242	0.216731	3.44877e-06	3.16584	2.07016	4.84144	YES
rs5815548	16	9887674	G	NO	agvhd3	229	935	167	0.0673797	1.07896	0.213556	8.26629e-06	2.94162	1.93555	4.47064	YES
rs11640235	16	9891130	C	NO	agvhd3	84	956	171	0.0585774	1.18548	0.216614	1.95079e-06	3.27226	2.14024	5.00303	YES
rs11643000	16	9893684	G	NO	agvhd3	84	960	172	0.059375	1.16064	0.2165	2.96195e-06	3.19197	2.08819	4.87919	YES
rs11864909	16	20400839	T	NO	agvhd3	85	739	123	0.127199	1.03813	0.205715	4.22925e-06	2.82392	1.88688	4.22631	YES
rs72818417	16	56660816	A	YES	agvhd2b	230	746	298	0.0549598	0.760703	0.205435	0.000825798	2.13978	1.43054	3.20065	YES
rs12918664	16	56900519	T	NO	agvhd2b	231	269	102	0.137546	1.13142	0.228894	7.85546e-06	3.10005	1.97938	4.8552	YES
rs1801257	16	57689385	G	YES	agvhd2	232	693	421	0.125541	0.466308	0.133352	0.000917572	1.5941	1.22745	2.07027	YES
rs1868158	16	68398924	T	YES	agvhd2b	233	981	405	0.0917431	0.54489	0.149849	0.00067911	1.72442	1.28555	2.31311	YES
rs79236769	16	71449362	T	NO	agvhd2b	234	1076	437	0.0492565	0.888632	0.174319	6.03033e-06	2.4318	1.72801	3.42224	YES
rs148957249	16	71454613	A	NO	agvhd2b	234	1076	437	0.0492565	0.888632	0.174319	6.03033e-06	2.4318	1.72801	3.42224	YES
rs77707796	16	71485299	G	NO	agvhd2	86	1087	687	0.0404784	0.875393	0.167643	3.82009e-06	2.39982	1.72774	3.33333	YES
rs17676088	16	75838782	T	NO	relapse	235	1087	368	0.0312787	1.09984	0.20761	5.07191e-06	3.0037	1.99956	4.51209	NO
rs77539410	16	75893084	G	NO	relapse	87	1093	371	0.0274474	1.24723	0.216059	1.09266e-06	3.48068	2.27903	5.31591	NO
rs80316914	16	75902875	A	NO	relapse	235	1091	371	0.0375802	1.013	0.197027	7.2686e-06	2.75385	1.87166	4.05184	NO
rs79830224	16	75906137	C	NO	relapse	235	1091	371	0.0375802	1.013	0.197027	7.2686e-06	2.75385	1.87166	4.05184	NO
rs116872022	16	75910770	T	NO	relapse	87	1091	371	0.035747	1.0696	0.197099	2.5861e-06	2.9142	1.98037	4.28839	NO
rs10871371	16	79657810	G	NO	cgvhd	88	273	116	0.128205	-1.7776	0.509321	2.75278e-06	0.169043	0.0622953	0.458713	NO
rs10871372	16	79657811	A	NO	cgvhd	88	273	116	0.128205	-1.7776	0.509321	2.75278e-06	0.169043	0.0622953	0.458713	NO
rs6502776	17	1183464	A	YES	agvhd2	236	747	459	0.120482	-0.506114	0.16207	0.000821852	0.602834	0.438774	0.828237	NO
rs8065080	17	3480447	C	YES	agvhd3	89	718	118	0.133705	0.887073	0.211495	0.000107895	2.42801	1.60407	3.67518	YES
rs1052748	17	4720469	T	YES	agvhd3	90	717	117	0.108787	0.939902	0.225644	0.000152146	2.55973	1.64484	3.98351	YES
rs7226363	17	15234895	T	YES	cgvhd	237	755	346	0.145695	0.497057	0.139445	0.000730103	1.64388	1.25075	2.16056	YES
rs7946	17	17409560	C	YES	gut	238	719	67	0.173853	-1.54557	0.590732	0.000809312	0.213191	0.0669773	0.678593	NO
rs111275366	17	18781222	C	NO	cgvhd	91	1081	497	0.0379278	-1.47628	0.41078	2.74591e-06	0.228487	0.102141	0.511122	NO
rs12941884	17	27284443	G	YES	agvhd2b	239	1087	446	0.0864765	-0.637619	0.209869	0.00081362	0.52855	0.350301	0.797498	NO
rs17558560	17	38936659	T	YES	gut	240	1013	96	0.11155	-1.80529	0.714592	0.000504257	0.164427	0.0405228	0.667185	NO
rs1126821	17	39912145	A	YES	agvhd2b	241	654	257	0.059633	0.783869	0.207155	0.000632433	2.18993	1.45914	3.28673	YES
rs2727307	17	61987570	G	YES	agvhd2b	92	661	265	0.0907716	0.683256	0.177469	0.000390351	1.98032	1.39852	2.80414	YES
rs7224070	17	68093044	A	YES	gut	242	1102	108	0.111615	0.861629	0.231479	0.000629118	2.36701	1.5037	3.72597	YES
rs7222323	17	68093060	G	YES	gut	242	1102	107	0.111615	0.874453	0.23179	0.00053595	2.39756	1.52218	3.77636	YES
rs691652	17	76491127	T	YES	agvhd2b	93	1063	434	0.0865475	0.61045	0.144401	8.88289e-05	1.84126	1.38739	2.44361	YES
rs10693712	17	78064145	ACAC	YES	relapse	243	666	224	0.0630631	-1.2263	0.452335	0.000821181	0.293376	0.12089	0.711967	YES
rs2240906	18	9887546	A	YES	agvhd2	94	710	440	0.129577	-0.524392	0.160652	0.000462778	0.591915	0.432026	0.810977	NO
rs8093795	18	10151115	G	NO	relapse	95	698	240	0.0931232	0.926459	0.181376	4.53029e-06	2.52555	1.76997	3.60368	NO
rs3748415	18	10471732	A	YES	agvhd2	96	771	476	0.0881971	-0.660793	0.19173	0.000142784	0.516441	0.354664	0.752012	NO
rs3748415	18	10471732	A	YES	agvhd2b	96	771	304	0.0881971	-0.808373	0.264864	0.000541198	0.445583	0.265138	0.748833	NO
rs7228940	18	13068109	A	YES	agvhd2	245	1100	701	0.0990909	-0.450573	0.14547	0.000950835	0.637263	0.479172	0.847511	NO
rs34821247	18	24932968	C	NO	cgvhd	246	964	440	0.026971	1.23124	0.230362	6.52211e-06	3.42546	2.18088	5.3803	YES
rs35610112	18	24938843	A	NO	cgvhd	97	959	436	0.0291971	1.39332	0.221502	1.76502e-07	4.02818	2.60953	6.21807	YES
rs200156036	18	24945417	GAAA	NO	cgvhd	97	971	440	0.0278064	1.37525	0.226088	4.32615e-07	3.95605	2.53987	6.16186	YES
rs55973527	18	24947749	G	NO	cgvhd	97	975	444	0.0287179	1.38308	0.221286	2.06886e-07	3.98715	2.58404	6.15212	YES
rs10502491	18	24948751	T	NO	cgvhd	97	986	448	0.0283976	1.388	0.221215	1.89724e-07	4.00684	2.59717	6.18163	YES
rs34858318	18	24953224	G	NO	cgvhd	97	983	447	0.0295015	1.36122	0.216741	1.63719e-07	3.90094	2.5508	5.96572	YES
rs1519143	18	24956273	A	NO	cgvhd	97	999	455	0.029029	1.34819	0.216545	2.0266e-07	3.85044	2.51874	5.88622	YES
rs12956123	18	24961952	A	NO	cgvhd	246	976	444	0.0256148	1.24123	0.231153	5.8445e-06	3.45986	2.19936	5.44277	YES
rs17642965	18	24963161	C	NO	cgvhd	97	968	440	0.0247934	1.33808	0.23773	2.6168e-06	3.81171	2.392	6.07408	YES
rs3752095	18	28934681	T	YES	cgvhd	98	1096	504	0.0994526	0.514271	0.134041	0.0003176	1.67242	1.28602	2.17492	YES
rs229762	18	30212826	C	NO	relapse	247	1054	360	0.149905	0.613163	0.129319	8.23294e-06	1.84626	1.4329	2.37888	NO
rs1497247	18	30214207	G	NO	relapse	247	1054	360	0.149905	0.613163	0.129319	8.23294e-06	1.84626	1.4329	2.37888	NO
rs8098613	18	30218406	A	NO	relapse	247	1050	358	0.149524	0.62877	0.129423	5.05492e-06	1.8753	1.45514	2.41679	NO
rs170695	18	30219429	C	NO	relapse	247	1046	356	0.14914	0.616404	0.130145	8.49392e-06	1.85226	1.43522	2.39046	NO
rs167927	18	30222827	T	NO	relapse	247	1052	359	0.15019	0.616562	0.129369	7.43224e-06	1.85255	1.43763	2.38721	NO
rs9949710	18	30225065	C	NO	relapse	247	1050	357	0.150476	0.622935	0.12947	6.13409e-06	1.86439	1.44654	2.40295	NO
rs1705454	18	30229716	A	NO	relapse	247	1048	357	0.150763	0.622888	0.12947	6.14342e-06	1.8643	1.44647	2.40283	NO
rs330274	18	30236374	G	NO	relapse	247	1045	357	0.151196	0.619719	0.12947	6.80009e-06	1.85841	1.44189	2.39523	NO
rs17795324	18	70503053	A	NO	agvhd2	99	982	618	0.0417515	-1.12125	0.291646	3.14359e-06	0.325873	0.18399	0.577169	NO
rs17728250	18	70510658	C	NO	agvhd2	99	993	623	0.0312185	-1.30996	0.355977	3.42546e-06	0.26983	0.1343	0.54213	NO
rs62103374	18	70513522	G	NO	agvhd2	99	990	621	0.0313131	-1.30936	0.355984	3.4742e-06	0.269993	0.134379	0.542465	NO
rs62103375	18	70513670	G	NO	agvhd2	99	990	621	0.0313131	-1.30931	0.355984	3.4781e-06	0.270007	0.134386	0.542493	NO
rs78320454	19	4294807	A	YES	relapse	100	771	265	0.110246	-0.909785	0.274643	0.000138779	0.402611	0.23502	0.68971	YES
rs1644757	19	7663768	A	NO	agvhd2b	248	697	275	0.121951	-0.997808	0.257693	6.69212e-06	0.368687	0.222487	0.610957	NO
rs10410169	19	9047267	T	YES	gut	249	1060	106	0.139623	0.807281	0.22031	0.000635523	2.24181	1.45568	3.45247	YES
rs10417358	19	9048035	C	YES	gut	249	1060	106	0.139623	0.807281	0.22031	0.000635523	2.24181	1.45568	3.45247	YES
rs10417600	19	9048170	A	YES	gut	249	1060	106	0.139623	0.807281	0.22031	0.000635523	2.24181	1.45568	3.45247	YES
rs12461007	19	9049149	A	YES	gut	101	1060	106	0.137736	0.824821	0.220311	0.000493061	2.28147	1.48144	3.51356	YES
rs10410136	19	9056941	G	YES	gut	249	1065	106	0.138028	0.821495	0.22031	0.000517504	2.2739	1.47652	3.50189	YES
rs67102109	19	12154799	C	YES	agvhd3	250	1094	192	0.0575868	0.830134	0.226616	0.000977953	2.29363	1.47104	3.5762	YES
rs371671	19	13870153	A	YES	agvhd2	102	705	436	0.133333	-0.538643	0.159103	0.000276961	0.58354	0.427208	0.797079	NO
rs12608488	19	14475773	T	NO	agvhd3	103	768	127	0.0976562	-2.71925	1.00397	3.6835e-06	0.0659242	0.00921393	0.471677	NO
rs45532635	19	17654181	T	YES	agvhd2b	251	1097	452	0.0838651	-0.638196	0.209788	0.000798242	0.528244	0.350154	0.796911	NO
rs71355986	19	22846623	A	YES	relapse	104	1110	381	0.0972973	0.613083	0.151935	0.000181681	1.84611	1.37066	2.4865	NO
rs146300593	19	22847072	C	YES	relapse	104	1110	381	0.0972973	0.613821	0.151936	0.000178707	1.84748	1.37167	2.48834	NO
rs139985933	19	22847084	T	YES	relapse	104	1110	381	0.0972973	0.613821	0.151936	0.000178707	1.84748	1.37167	2.48834	NO
rs201930537	19	22847487	A	YES	relapse	104	1094	379	0.0941499	0.589158	0.153244	0.000349798	1.80247	1.33482	2.43395	NO
rs3745115	19	22848028	C	YES	relapse	104	1091	379	0.0934922	0.606755	0.153261	0.000238897	1.83447	1.35848	2.47724	NO
rs55681804	19	22939096	G	YES	relapse	104	1080	374	0.0824074	0.66554	0.162331	0.000164514	1.94554	1.41534	2.67436	NO
rs56115674	19	22939326	A	YES	relapse	104	1081	374	0.0841813	0.615915	0.162283	0.000448768	1.85135	1.34695	2.54464	NO
rs62119149	19	22939540	G	YES	relapse	104	1084	371	0.0793358	0.7057	0.164104	8.44812e-05	2.02526	1.46823	2.79364	NO
rs35012661	19	22940046	A	YES	relapse	104	1110	379	0.0990991	0.607007	0.150699	0.000183155	1.83493	1.36566	2.46546	NO
rs200518184	19	22940192	AG	YES	relapse	252	1113	382	0.0808625	0.655069	0.162094	0.000201286	1.92528	1.40125	2.64527	NO
rs62119157	19	22940694	T	YES	relapse	104	1114	382	0.0816876	0.630261	0.162066	0.00033292	1.8781	1.36699	2.58031	NO
rs144632185	19	22941071	C	YES	relapse	104	1114	382	0.0816876	0.630261	0.162066	0.00033292	1.8781	1.36699	2.58031	NO
rs62119159	19	22941591	T	YES	relapse	104	1114	382	0.0816876	0.630261	0.162066	0.00033292	1.8781	1.36699	2.58031	NO
rs58653025	19	22941617	C	YES	relapse	104	1110	379	0.0990991	0.607007	0.150699	0.000183155	1.83493	1.36566	2.46546	NO
rs61753878	19	22942061	C	YES	relapse	104	1114	382	0.0816876	0.630261	0.162066	0.00033292	1.8781	1.36699	2.58031	NO
rs7255780	19	22942325	C	YES	agvhd2	253	1062	674	0.147834	-0.384465	0.120432	0.000800338	0.680815	0.53767	0.86207	NO
rs61740110	19	22942335	A	YES	relapse	104	1114	382	0.0807899	0.655405	0.162088	0.000199817	1.92592	1.40174	2.64613	NO
rs34726149	19	22952111	G	YES	relapse	104	1109	379	0.0991885	0.605609	0.150699	0.000189058	1.83237	1.36375	2.46201	NO
rs1433111	19	23158847	A	YES	agvhd2	105	1106	701	0.10217	-0.523759	0.142912	7.8274e-05	0.59229	0.447595	0.783761	NO
rs1433111	19	23158847	A	YES	agvhd2b	105	1106	450	0.10217	-0.582103	0.189005	0.000795169	0.558722	0.385755	0.809246	NO
rs8111790	19	38056763	G	YES	agvhd2	255	1049	669	0.121068	0.389938	0.110004	0.000712147	1.47689	1.19045	1.83225	YES
rs61743859	19	51983673	A	YES	relapse	106	752	259	0.118351	0.666628	0.160094	0.000106413	1.94766	1.42311	2.66556	NO
rs62115071	19	51984656	A	YES	relapse	256	765	265	0.104575	0.594822	0.168448	0.000974071	1.81271	1.30299	2.52182	NO
rs28366008	19	55174498	C	YES	agvhd2	107	405	264	0.155556	-0.71105	0.200236	9.90334e-05	0.491128	0.331704	0.727176	NO
rs450739	20	1210647	T	YES	cgvhd	257	692	325	0.125723	0.533596	0.151649	0.000930022	1.70505	1.26663	2.29522	YES
rs203534	20	1214814	A	YES	cgvhd	257	985	458	0.13401	0.459717	0.125764	0.000518496	1.58363	1.23766	2.02631	YES
rs17268666	20	30818850	T	YES	agvhd2	258	777	479	0.037323	-0.923199	0.319756	0.000738869	0.397246	0.212265	0.743433	NO
rs867186	20	33764554	G	YES	agvhd2	108	1104	700	0.071558	-0.569417	0.175886	0.000409084	0.565855	0.400856	0.798771	NO
rs2301366	20	43836173	A	YES	relapse	259	1077	369	0.118849	0.502814	0.141177	0.000770049	1.65337	1.25371	2.18043	NO
rs2741500	20	43944958	T	YES	relapse	109	763	263	0.117955	0.612764	0.16398	0.000482525	1.84553	1.33825	2.54509	NO
rs3737137	20	60897721	T	YES	agvhd2	110	399	259	0.162907	-0.626559	0.191617	0.000407543	0.534428	0.367098	0.77803	NO
rs3848668	20	62293272	G	YES	relapse	111	1117	381	0.0546106	0.844349	0.185046	4.59968e-05	2.32646	1.61876	3.34357	NO
rs2738787	20	62328375	A	YES	relapse	260	1087	368	0.0588776	0.729013	0.190849	0.000537586	2.07303	1.42611	3.01342	NO
rs9984828	21	20590232	T	NO	gut	261	1062	104	0.155367	1.03239	0.210753	5.67734e-06	2.80777	1.85766	4.24383	YES
rs2826237	21	21786565	G	NO	gut	262	1035	98	0.141063	1.05798	0.219205	8.70758e-06	2.88053	1.87448	4.42654	YES
rs66468215	21	21787975	AC	NO	gut	262	1023	97	0.142717	1.06086	0.219707	8.5125e-06	2.88884	1.87804	4.44368	YES
rs2826241	21	21789935	T	NO	gut	262	1041	98	0.14121	1.0561	0.219205	9.00192e-06	2.87514	1.87098	4.41824	YES
rs11418855	21	21791313	A	NO	gut	262	977	96	0.143296	1.07118	0.220227	7.29691e-06	2.91883	1.8956	4.49439	YES
rs140763957	22	19039927	TCACA	NO	agvhd3	263	695	120	0.133813	-1.88613	0.584731	7.3838e-06	0.151658	0.0482095	0.477088	NO
rs712965	22	19121872	A	YES	agvhd3	112	1108	194	0.0604693	-1.92883	0.710793	0.00010075	0.145318	0.0360812	0.585275	NO
rs9608378	22	25601196	C	YES	agvhd2	264	278	163	0.176259	-0.764381	0.250643	0.000781259	0.465622	0.284893	0.761001	NO
rs757660	22	30793137	G	YES	agvhd2	113	952	595	0.0546218	0.628774	0.15876	0.00028138	1.87531	1.37383	2.55984	YES
rs133976	22	33431736	C	NO	agvhd2b	265	744	296	0.0927419	0.816149	0.163765	5.93369e-06	2.26177	1.64078	3.1178	YES
rs9610176	22	35340931	T	NO	agvhd2	266	937	597	0.108858	0.580952	0.121776	8.83077e-06	1.78774	1.40814	2.26967	YES
rs9610632	22	37423080	A	NO	agvhd2b	114	1078	444	0.0278293	-2.76636	1.00116	1.08684e-06	0.0628902	0.00883857	0.447491	NO
rs4289289	22	38477342	T	YES	agvhd2	267	682	422	0.134897	0.476641	0.131073	0.0005678	1.61066	1.24575	2.08245	YES
rs28645887	22	50356274	T	NO	agvhd3	268	691	109	0.130246	-2.16066	0.713707	7.42524e-06	0.115249	0.0284523	0.466827	NO
rs28691713	22	50356302	T	NO	agvhd3	268	692	110	0.128613	-2.1553	0.713646	7.92652e-06	0.115869	0.0286087	0.469282	NO
rs5771069	22	50435480	G	YES	agvhd2b	115	688	289	0.113372	0.618357	0.15957	0.000304402	1.85588	1.35744	2.53733	YES
rs5771069	22	50435480	A	YES	agvhd2b	115	699	260	0.127325	-0.784962	0.244366	0.000315481	0.456137	0.282545	0.736383	NO
rs5771069	22	50435480	A	YES	agvhd3	115	699	109	0.127325	-2.13159	0.713705	1.10316e-05	0.118648	0.0292916	0.480596	NO
rs6640976	23	12368442	A	NO	agvhd2b	269	737	293	0.0702087	-1.52486	0.45114	9.43835e-06	0.217651	0.0898964	0.526962	NO
rs4830842	23	13337059	C	YES	agvhd2b	270	968	398	0.142751	-0.552727	0.179392	0.000877925	0.575379	0.404811	0.817815	NO
rs5969783	23	16847765	G	YES	cgvhd	116	1095	506	0.0212082	-1.56469	0.579219	0.000306961	0.209153	0.0672082	0.650886	NO
rs17274127	23	18230715	C	YES	relapse	271	1042	347	0.111111	-0.706224	0.230396	0.000649804	0.493504	0.314176	0.77519	YES
rs5951654	23	21913894	T	NO	cgvhd	272	946	434	0.202435	-0.59306	0.143498	9.05459e-06	0.552634	0.417148	0.732124	NO
rs66628089	23	22615088	G	NO	agvhd2b	273	1068	434	0.0435069	-1.64073	0.502363	9.9926e-06	0.193839	0.0724138	0.518874	NO
rs1045031	23	44703935	T	YES	cgvhd	117	1055	488	0.0260695	0.976009	0.241489	0.000437886	2.65384	1.65316	4.26024	YES
rs4824439	23	48068901	A	NO	relapse	274	1027	350	0.06	0.924374	0.180871	5.8563e-06	2.52029	1.76803	3.59262	NO
rs60937550	23	48104537	A	NO	relapse	274	1000	336	0.0631654	0.914799	0.181196	7.28364e-06	2.49627	1.75007	3.56065	NO
rs1590366	23	95231526	C	NO	gut	279	1048	104	0.102495	-17.157	*	6.03602e-06	*	*	*	NO
rs1590365	23	95231542	C	NO	gut	279	1048	104	0.102495	-17.157	*	6.03602e-06	*	*	*	NO
rs1924236	23	95232027	G	NO	gut	279	1048	104	0.102495	-17.157	*	6.03602e-06	*	*	*	NO
rs1924237	23	95232114	T	NO	gut	279	1048	104	0.102495	-17.157	*	6.03602e-06	*	*	*	NO
rs2805991	23	95232273	T	NO	gut	279	1048	104	0.102495	-17.157	*	6.03602e-06	*	*	*	NO
rs1575502	23	95232866	G	NO	gut	279	1048	104	0.102495	-17.157	*	6.03602e-06	*	*	*	NO
rs1575501	23	95234327	C	NO	gut	279	1043	104	0.101695	-17.156	*	6.45495e-06	*	*	*	NO
rs1575500	23	95234426	C	NO	gut	279	1048	104	0.102495	-17.157	*	6.03602e-06	*	*	*	NO
rs2805990	23	95234813	A	NO	gut	279	1046	103	0.102703	-17.1573	*	6.58193e-06	*	*	*	NO
rs1575499	23	95234931	T	NO	gut	279	1046	104	0.102772	-17.1574	*	5.89505e-06	*	*	*	NO
rs1853543	23	95235140	A	NO	gut	279	1046	104	0.102703	-17.1574	*	5.89505e-06	*	*	*	NO
rs2761661	23	95235674	C	NO	gut	279	1048	104	0.102495	-17.157	*	6.03602e-06	*	*	*	NO
rs2761660	23	95235830	G	NO	gut	279	1048	104	0.102495	-17.157	*	6.03602e-06	*	*	*	NO
rs2805988	23	95236151	A	NO	gut	279	1042	104	0.101017	-17.1543	*	7.23904e-06	*	*	*	NO
rs1575498	23	95236371	A	NO	gut	279	1048	104	0.102495	-17.157	*	6.03602e-06	*	*	*	NO
rs1575497	23	95237728	T	NO	gut	279	1049	104	0.103704	-17.1587	*	5.38655e-06	*	*	*	NO
rs1853542	23	95238057	C	NO	gut	279	1049	104	0.103704	-17.1587	*	5.38655e-06	*	*	*	NO
rs2761657	23	95238352	A	NO	gut	279	1049	104	0.103704	-17.1587	*	5.38655e-06	*	*	*	NO
rs1853540	23	95238798	T	NO	gut	279	1049	104	0.10303	-17.1569	*	6.10753e-06	*	*	*	NO
rs1853539	23	95238799	T	NO	gut	279	1049	104	0.10303	-17.1569	*	6.10753e-06	*	*	*	NO
rs1575496	23	95238942	T	NO	gut	279	1049	104	0.103704	-17.1587	*	5.38655e-06	*	*	*	NO
rs2805979	23	95239433	T	NO	gut	279	1049	104	0.103704	-17.1587	*	5.38655e-06	*	*	*	NO
rs2805978	23	95239465	A	NO	gut	279	1049	104	0.103704	-17.1587	*	5.38655e-06	*	*	*	NO
rs2805977	23	95239535	C	NO	gut	279	1048	104	0.103844	-17.1589	*	5.32273e-06	*	*	*	NO
rs2805976	23	95239862	C	NO	gut	279	1049	104	0.103704	-17.1587	*	5.38655e-06	*	*	*	NO
rs2805975	23	95239873	T	NO	gut	279	1049	104	0.103704	-17.1587	*	5.38655e-06	*	*	*	NO
rs2805974	23	95239914	T	NO	gut	279	1049	104	0.103704	-17.1587	*	5.38655e-06	*	*	*	NO
rs2181708	23	95240153	C	NO	gut	279	1049	104	0.103704	-17.1587	*	5.38655e-06	*	*	*	NO
rs2224819	23	95240168	A	NO	gut	279	1045	104	0.103309	-17.1576	*	5.82558e-06	*	*	*	NO
rs1323753	23	95241368	T	NO	gut	279	1048	104	0.103844	-17.1589	*	5.32273e-06	*	*	*	NO
rs1323752	23	95241446	T	NO	gut	279	1049	104	0.103704	-17.1587	*	5.38655e-06	*	*	*	NO
rs2761656	23	95241517	G	NO	gut	279	1049	104	0.103704	-17.1587	*	5.38655e-06	*	*	*	NO
rs2025386	23	95254273	T	NO	gut	279	1046	103	0.108108	-17.1666	*	3.52306e-06	*	*	*	NO
rs942276	23	95255997	C	NO	gut	279	1048	103	0.108564	-17.1681	*	3.18715e-06	*	*	*	NO
rs1125570	23	95258062	A	NO	gut	279	1050	104	0.107672	-17.166	*	3.29695e-06	*	*	*	NO
rs1535745	23	95258257	G	NO	gut	279	1050	104	0.107672	-17.166	*	3.29695e-06	*	*	*	NO
rs5949747	23	95259597	T	NO	gut	279	1050	104	0.107672	-17.166	*	3.29695e-06	*	*	*	NO
rs5949748	23	95260526	C	NO	gut	279	1050	104	0.107672	-17.166	*	3.29695e-06	*	*	*	NO
rs5949749	23	95261292	A	NO	gut	279	1048	104	0.106613	-17.1645	*	3.648e-06	*	*	*	NO
rs7049507	23	95266951	A	NO	gut	279	1051	105	0.106183	-17.1641	*	3.37752e-06	*	*	*	NO
rs2317471	23	95268714	G	NO	gut	279	1050	105	0.105582	-17.1624	*	3.78742e-06	*	*	*	NO
rs5949360	23	95272712	A	NO	gut	279	1046	104	0.105938	-17.163	*	4.03573e-06	*	*	*	NO
rs5903115	23	97858250	TATA	NO	agvhd3	119	919	157	0.150973	-1.61216	0.454538	3.28663e-06	0.199456	0.0818343	0.486135	NO
rs12848446	23	97875221	G	NO	agvhd3	119	918	158	0.149883	-1.84551	0.50647	5.06956e-07	0.157945	0.0585316	0.426209	NO
rs5921160	23	97879857	A	NO	agvhd3	119	923	158	0.149068	-1.8392	0.50647	5.71244e-07	0.158945	0.058902	0.428907	NO
rs7056721	23	97882268	G	NO	agvhd3	119	922	158	0.149184	-1.84018	0.50647	5.60724e-07	0.158789	0.0588442	0.428485	NO
rs1120218	23	97886402	G	NO	agvhd3	119	923	158	0.149184	-1.83874	0.50647	5.76141e-07	0.159017	0.0589289	0.429102	NO
rs6620558	23	97888478	G	NO	agvhd3	119	920	157	0.149533	-1.83572	0.506512	6.14724e-07	0.159499	0.0591026	0.430438	NO
rs5921164	23	97888914	A	NO	agvhd3	119	923	158	0.149068	-1.83874	0.50647	5.76141e-07	0.159017	0.0589289	0.429102	NO
rs2213577	23	97889327	C	NO	agvhd3	119	915	157	0.152038	-1.85222	0.506512	4.49761e-07	0.156889	0.0581353	0.423393	NO
rs6523212	23	97889916	C	NO	agvhd3	119	920	157	0.149533	-1.83572	0.506512	6.14724e-07	0.159499	0.0591026	0.430438	NO
rs5920682	23	97890722	T	NO	agvhd3	119	919	157	0.149649	-1.83625	0.506512	6.08541e-07	0.159414	0.0590711	0.430207	NO
rs2227137	23	97893480	C	NO	agvhd3	119	924	158	0.148953	-1.83776	0.50647	5.8692e-07	0.159173	0.0589867	0.429523	NO
rs80080718	23	97906543	TTG	NO	agvhd3	119	928	158	0.149576	-1.84267	0.50647	5.34989e-07	0.158394	0.058698	0.427421	NO
rs6523213	23	97910484	A	NO	agvhd3	119	954	163	0.150972	-1.65041	0.45425	1.55527e-06	0.191972	0.0788083	0.467631	NO
rs6620563	23	97913711	G	NO	agvhd3	119	945	159	0.152568	-1.63428	0.454431	2.1623e-06	0.195093	0.0800611	0.475401	NO
rs61202623	23	97914710	ACTG	NO	agvhd3	119	955	162	0.150972	-1.64316	0.454295	1.79434e-06	0.193368	0.0793744	0.471073	NO
rs6523215	23	97920245	C	NO	agvhd3	119	952	162	0.153038	-1.65579	0.454295	1.41583e-06	0.190941	0.0783781	0.46516	NO
rs2335827	23	97922355	A	NO	agvhd3	119	955	162	0.150972	-1.64316	0.454295	1.79434e-06	0.193368	0.0793744	0.471073	NO
rs55901377	23	97925679	TA	NO	agvhd3	119	949	162	0.151994	-1.65022	0.454295	1.57239e-06	0.192008	0.0788161	0.467759	NO
rs11798896	23	97925685	A	NO	agvhd3	275	945	162	0.155589	-1.48506	0.416042	5.1902e-06	0.226488	0.100208	0.511902	NO
rs6418177	23	97931264	C	NO	agvhd3	275	945	160	0.155825	-1.47441	0.416141	6.3878e-06	0.228913	0.101261	0.517483	NO
rs2335828	23	97934021	G	NO	agvhd3	119	957	164	0.150634	-1.65446	0.454207	1.43058e-06	0.191195	0.0784962	0.4657	NO
rs5921188	23	97937412	G	NO	agvhd3	119	948	162	0.152338	-1.65567	0.454297	1.41954e-06	0.190964	0.0783872	0.465218	NO
rs5921189	23	97937428	C	NO	agvhd3	119	954	164	0.149925	-1.65295	0.454209	1.47241e-06	0.191484	0.0786144	0.466405	NO
rs241856	23	97990043	C	NO	agvhd3	275	958	164	0.16182	-1.37926	0.386316	8.33905e-06	0.251765	0.118075	0.536827	NO
rs241852	23	97994496	T	NO	agvhd3	275	964	165	0.160979	-1.37778	0.386263	8.5094e-06	0.252138	0.118262	0.537567	NO
rs35899692	23	100532621	C	YES	agvhd2b	276	731	289	0.100191	0.612387	0.172394	0.000975329	1.84483	1.31587	2.58643	YES
rs16995229	23	117732044	A	YES	cgvhd	277	735	347	0.039924	-1.71212	0.709289	0.00087925	0.180482	0.0449444	0.724757	NO
rs16995229	23	117732044	T	YES	cgvhd	277	754	355	0.0613383	-0.947978	0.321059	0.000552952	0.387524	0.206541	0.727092	NO
rs779901084	23	134089702	G	NO	agvhd3	280	697	115	0.0887097	-17.1364	*	9.43238e-06	*	*	*	NO
rs749101919	23	134089703	C	NO	agvhd3	280	697	115	0.0887097	-17.1364	*	9.43238e-06	*	*	*	NO
rs768483287	23	134089705	G	NO	agvhd3	280	697	115	0.0887097	-17.1364	*	9.43238e-06	*	*	*	NO
*A model could be fit but failed to converge due to lack of events, meaning HR = 0 but no valid standard error or confidence interval.

[truncated: 6 more sheets: Suppl Table S11, Suppl Table S12, Suppl Table S13, Suppl Table S14, Suppl Table 15, Suppl Table S16]
